# Supplementary material for: ZmHOX32 is related to photosynthesis and likely functions in plant architecture of maize
Source: Front Plant Sci. 2023 Mar 22;14:1119678. doi: 10.3389/fpls.2023.1119678 (PMC10073575; doi:10.3389/fpls.2023.1119678)
Supplement: Supplementary file 2 [file Table_1.xlsx]

## Sheet: ZmHOX32-rep1
1	1938724	1939294	Zm00001d027290	Zm00001d027290_T001	+	1	1940232	1940575	5F9-1_peak_1	100	.	7.08643	10.0594	6.02702	187
1	1942160	1942595	Zm00001d027291	Zm00001d027291_T001	-	1	1940232	1940575	5F9-1_peak_1	100	.	7.08643	10.0594	6.02702	187
1	2629288	2635834	Zm00001d027309	Zm00001d027309_T005	-	1	2635889	2636197	5F9-1_peak_2	190	.	10.6159	19.088	13.8374	193
1	2629288	2635834	Zm00001d027309	Zm00001d027309_T003	-	1	2635889	2636197	5F9-1_peak_2	190	.	10.6159	19.088	13.8374	193
1	2629288	2635834	Zm00001d027309	Zm00001d027309_T004	-	1	2635889	2636197	5F9-1_peak_2	190	.	10.6159	19.088	13.8374	193
1	2629289	2635834	Zm00001d027309	Zm00001d027309_T008	-	1	2635889	2636197	5F9-1_peak_2	190	.	10.6159	19.088	13.8374	193
1	2629289	2635834	Zm00001d027309	Zm00001d027309_T007	-	1	2635889	2636197	5F9-1_peak_2	190	.	10.6159	19.088	13.8374	193
1	2634536	2635639	Zm00001d027309	Zm00001d027309_T010	-	1	2635889	2636197	5F9-1_peak_2	190	.	10.6159	19.088	13.8374	193
1	2818954	2826448	Zm00001d027317	Zm00001d027317_T001	+	1	2818950	2819154	5F9-1_peak_3	77	.	5.77482	7.71227	4.02348	57
1	2818954	2826611	Zm00001d027317	Zm00001d027317_T004	+	1	2818950	2819154	5F9-1_peak_3	77	.	5.77482	7.71227	4.02348	57
1	2818954	2826611	Zm00001d027317	Zm00001d027317_T005	+	1	2818950	2819154	5F9-1_peak_3	77	.	5.77482	7.71227	4.02348	57
1	2818954	2826611	Zm00001d027317	Zm00001d027317_T002	+	1	2818950	2819154	5F9-1_peak_3	77	.	5.77482	7.71227	4.02348	57
1	2818954	2826611	Zm00001d027317	Zm00001d027317_T003	+	1	2818950	2819154	5F9-1_peak_3	77	.	5.77482	7.71227	4.02348	57
1	2819138	2826448	Zm00001d027317	Zm00001d027317_T007	+	1	2818950	2819154	5F9-1_peak_3	77	.	5.77482	7.71227	4.02348	57
1	2819138	2826448	Zm00001d027317	Zm00001d027317_T008	+	1	2818950	2819154	5F9-1_peak_3	77	.	5.77482	7.71227	4.02348	57
1	2819247	2826446	Zm00001d027317	Zm00001d027317_T010	+	1	2818950	2819154	5F9-1_peak_3	77	.	5.77482	7.71227	4.02348	57
1	2819247	2826611	Zm00001d027317	Zm00001d027317_T013	+	1	2818950	2819154	5F9-1_peak_3	77	.	5.77482	7.71227	4.02348	57
1	2819248	2826448	Zm00001d027317	Zm00001d027317_T015	+	1	2818950	2819154	5F9-1_peak_3	77	.	5.77482	7.71227	4.02348	57
1	2819248	2826448	Zm00001d027317	Zm00001d027317_T017	+	1	2818950	2819154	5F9-1_peak_3	77	.	5.77482	7.71227	4.02348	57
1	2819248	2826448	Zm00001d027317	Zm00001d027317_T016	+	1	2818950	2819154	5F9-1_peak_3	77	.	5.77482	7.71227	4.02348	57
1	2819256	2826448	Zm00001d027317	Zm00001d027317_T018	+	1	2818950	2819154	5F9-1_peak_3	77	.	5.77482	7.71227	4.02348	57
1	2819426	2826448	Zm00001d027317	Zm00001d027317_T019	+	1	2818950	2819154	5F9-1_peak_3	77	.	5.77482	7.71227	4.02348	57
1	2819452	2826448	Zm00001d027317	Zm00001d027317_T021	+	1	2818950	2819154	5F9-1_peak_3	77	.	5.77482	7.71227	4.02348	57
1	2819471	2826489	Zm00001d027317	Zm00001d027317_T023	+	1	2818950	2819154	5F9-1_peak_3	77	.	5.77482	7.71227	4.02348	57
1	2819472	2826576	Zm00001d027317	Zm00001d027317_T024	+	1	2818950	2819154	5F9-1_peak_3	77	.	5.77482	7.71227	4.02348	57
1	2819485	2826506	Zm00001d027317	Zm00001d027317_T027	+	1	2818950	2819154	5F9-1_peak_3	77	.	5.77482	7.71227	4.02348	57
1	2819499	2826577	Zm00001d027317	Zm00001d027317_T029	+	1	2818950	2819154	5F9-1_peak_3	77	.	5.77482	7.71227	4.02348	57
1	2819579	2826537	Zm00001d027317	Zm00001d027317_T031	+	1	2818950	2819154	5F9-1_peak_3	77	.	5.77482	7.71227	4.02348	57
1	2820560	2826490	Zm00001d027317	Zm00001d027317_T032	+	1	2818950	2819154	5F9-1_peak_3	77	.	5.77482	7.71227	4.02348	57
1	3172312	3176736	Zm00001d027335	Zm00001d027335_T001	-	1	3177661	3178070	5F9-1_peak_4	101	.	7.3949	10.1835	6.09527	276
1	3482847	3487232	Zm00001d027351	Zm00001d027351_T001	+	1	3482307	3483032	5F9-1_peak_6	157	.	9.35509	15.7241	10.8453	415
1	3495120	3497148	Zm00001d027353	Zm00001d027353_T001	-	1	3497496	3497729	5F9-1_peak_7	102	.	6.74782	10.2023	6.09527	122
1	3573478	3575207	Zm00001d027355	Zm00001d027355_T001	+	1	3572964	3573499	5F9-1_peak_8	174	.	9.88302	17.4972	12.3631	211
1	3573555	3575201	Zm00001d027355	Zm00001d027355_T002	+	1	3572964	3573499	5F9-1_peak_8	174	.	9.88302	17.4972	12.3631	211
1	3772167	3775082	Zm00001d027362	Zm00001d027362_T001	+	1	3772018	3772321	5F9-1_peak_9	75	.	4.87725	7.54716	3.88495	113
1	4133372	4135619	Zm00001d027387	Zm00001d027387_T001	-	1	4136698	4136995	5F9-1_peak_10	69	.	5.36967	6.95302	3.37634	141
1	4341040	4351530	Zm00001d027395	Zm00001d027395_T002	+	1	4345315	4345582	5F9-1_peak_12	73	.	5.25904	7.33869	3.71586	153
1	4341040	4351530	Zm00001d027395	Zm00001d027395_T001	+	1	4345315	4345582	5F9-1_peak_12	73	.	5.25904	7.33869	3.71586	153
1	4341126	4351180	Zm00001d027395	Zm00001d027395_T006	+	1	4345315	4345582	5F9-1_peak_12	73	.	5.25904	7.33869	3.71586	153
1	4341189	4344731	Zm00001d027395	Zm00001d027395_T008	+	1	4345315	4345582	5F9-1_peak_12	73	.	5.25904	7.33869	3.71586	153
1	4341855	4351530	Zm00001d027395	Zm00001d027395_T009	+	1	4345315	4345582	5F9-1_peak_12	73	.	5.25904	7.33869	3.71586	153
1	5159302	5161741	Zm00001d027434	Zm00001d027434_T001	+	1	5158993	5159636	5F9-1_peak_17	131	.	6.90541	13.1909	8.66882	213
1	5412143	5413568	Zm00001d027439	Zm00001d027439_T001	+	1	5411886	5412470	5F9-1_peak_19	152	.	9.70654	15.2697	10.4463	138
1	6293846	6294413	Zm00001d027483	Zm00001d027483_T001	-	1	6293217	6293435	5F9-1_peak_21	80	.	5.95407	8.06939	4.32495	130
1	7394983	7399427	Zm00001d027523	Zm00001d027523_T001	+	1	7394363	7395031	5F9-1_peak_24	94	.	5.75565	9.41385	5.40799	554
1	7395026	7399569	Zm00001d027523	Zm00001d027523_T002	+	1	7394363	7395031	5F9-1_peak_24	94	.	5.75565	9.41385	5.40799	554
1	7395042	7399582	Zm00001d027523	Zm00001d027523_T004	+	1	7394363	7395031	5F9-1_peak_24	94	.	5.75565	9.41385	5.40799	554
1	7395042	7399582	Zm00001d027523	Zm00001d027523_T003	+	1	7394363	7395031	5F9-1_peak_24	94	.	5.75565	9.41385	5.40799	554
1	7395083	7399569	Zm00001d027523	Zm00001d027523_T005	+	1	7394363	7395031	5F9-1_peak_24	94	.	5.75565	9.41385	5.40799	554
1	8286847	8291172	Zm00001d027571	Zm00001d027571_T001	-	1	8292918	8293250	5F9-1_peak_25	66	.	5.12295	6.68146	3.1421	172
1	8286847	8291217	Zm00001d027571	Zm00001d027571_T002	-	1	8292918	8293250	5F9-1_peak_25	66	.	5.12295	6.68146	3.1421	172
1	8286847	8291220	Zm00001d027571	Zm00001d027571_T003	-	1	8292918	8293250	5F9-1_peak_25	66	.	5.12295	6.68146	3.1421	172
1	8287147	8291100	Zm00001d027571	Zm00001d027571_T004	-	1	8292918	8293250	5F9-1_peak_25	66	.	5.12295	6.68146	3.1421	172
1	8287417	8291113	Zm00001d027571	Zm00001d027571_T005	-	1	8292918	8293250	5F9-1_peak_25	66	.	5.12295	6.68146	3.1421	172
1	8287417	8291232	Zm00001d027571	Zm00001d027571_T006	-	1	8292918	8293250	5F9-1_peak_25	66	.	5.12295	6.68146	3.1421	172
1	8287431	8291084	Zm00001d027571	Zm00001d027571_T008	-	1	8292918	8293250	5F9-1_peak_25	66	.	5.12295	6.68146	3.1421	172
1	8287431	8291084	Zm00001d027571	Zm00001d027571_T009	-	1	8292918	8293250	5F9-1_peak_25	66	.	5.12295	6.68146	3.1421	172
1	8287431	8291087	Zm00001d027571	Zm00001d027571_T011	-	1	8292918	8293250	5F9-1_peak_25	66	.	5.12295	6.68146	3.1421	172
1	8287431	8291087	Zm00001d027571	Zm00001d027571_T010	-	1	8292918	8293250	5F9-1_peak_25	66	.	5.12295	6.68146	3.1421	172
1	8675904	8676846	Zm00001d027597	Zm00001d027597_T001	+	1	8674052	8674342	5F9-1_peak_26	98	.	6.80275	9.82145	5.79992	120
1	9112946	9115668	Zm00001d027618	Zm00001d027618_T001	+	1	9117147	9117530	5F9-1_peak_27	65	.	5.43187	6.57827	3.0774	101
1	9160552	9163106	Zm00001d027621	Zm00001d027621_T001	+	1	9162354	9162605	5F9-1_peak_28	82	.	6.39329	8.23983	4.48575	93
1	9256392	9258054	Zm00001d027623	Zm00001d027623_T001	-	1	9259193	9260036	5F9-1_peak_29	119	.	7.23902	11.9456	7.59872	263
1	10150835	10152891	Zm00001d027652	Zm00001d027652_T001	-	1	10150786	10151741	5F9-1_peak_31	121	.	8.16619	12.1088	7.73621	283
1	10150835	10152891	Zm00001d027652	Zm00001d027652_T001	-	1	10152762	10152998	5F9-1_peak_32	65	.	5.09459	6.57827	3.0774	129
1	10614578	10619525	Zm00001d027667	Zm00001d027667_T001	-	1	10618967	10619308	5F9-1_peak_34	136	.	8.90505	13.6947	9.08129	163
1	10614578	10620690	Zm00001d027667	Zm00001d027667_T002	-	1	10618967	10619308	5F9-1_peak_34	136	.	8.90505	13.6947	9.08129	163
1	10614578	10622700	Zm00001d027667	Zm00001d027667_T004	-	1	10618967	10619308	5F9-1_peak_34	136	.	8.90505	13.6947	9.08129	163
1	10614578	10622700	Zm00001d027667	Zm00001d027667_T003	-	1	10618967	10619308	5F9-1_peak_34	136	.	8.90505	13.6947	9.08129	163
1	10614690	10618369	Zm00001d027667	Zm00001d027667_T005	-	1	10618967	10619308	5F9-1_peak_34	136	.	8.90505	13.6947	9.08129	163
1	10614692	10618139	Zm00001d027667	Zm00001d027667_T006	-	1	10618967	10619308	5F9-1_peak_34	136	.	8.90505	13.6947	9.08129	163
1	10614730	10618373	Zm00001d027667	Zm00001d027667_T007	-	1	10618967	10619308	5F9-1_peak_34	136	.	8.90505	13.6947	9.08129	163
1	10614737	10618358	Zm00001d027667	Zm00001d027667_T008	-	1	10618967	10619308	5F9-1_peak_34	136	.	8.90505	13.6947	9.08129	163
1	10614737	10618360	Zm00001d027667	Zm00001d027667_T009	-	1	10618967	10619308	5F9-1_peak_34	136	.	8.90505	13.6947	9.08129	163
1	10614737	10618378	Zm00001d027667	Zm00001d027667_T010	-	1	10618967	10619308	5F9-1_peak_34	136	.	8.90505	13.6947	9.08129	163
1	10614738	10618369	Zm00001d027667	Zm00001d027667_T011	-	1	10618967	10619308	5F9-1_peak_34	136	.	8.90505	13.6947	9.08129	163
1	10614738	10618369	Zm00001d027667	Zm00001d027667_T012	-	1	10618967	10619308	5F9-1_peak_34	136	.	8.90505	13.6947	9.08129	163
1	10614738	10622700	Zm00001d027667	Zm00001d027667_T013	-	1	10618967	10619308	5F9-1_peak_34	136	.	8.90505	13.6947	9.08129	163
1	10614739	10618369	Zm00001d027667	Zm00001d027667_T014	-	1	10618967	10619308	5F9-1_peak_34	136	.	8.90505	13.6947	9.08129	163
1	10614751	10622698	Zm00001d027667	Zm00001d027667_T015	-	1	10618967	10619308	5F9-1_peak_34	136	.	8.90505	13.6947	9.08129	163
1	10614826	10618369	Zm00001d027667	Zm00001d027667_T016	-	1	10618967	10619308	5F9-1_peak_34	136	.	8.90505	13.6947	9.08129	163
1	11664782	11666376	Zm00001d027708	Zm00001d027708_T001	-	1	11662618	11662838	5F9-1_peak_37	53	.	4.92595	5.34117	2.09724	140
1	11664782	11666376	Zm00001d027708	Zm00001d027708_T001	-	1	11667036	11667278	5F9-1_peak_38	74	.	5.85182	7.41058	3.78548	191
1	11664782	11666908	Zm00001d027708	Zm00001d027708_T002	-	1	11662618	11662838	5F9-1_peak_37	53	.	4.92595	5.34117	2.09724	140
1	11664782	11666908	Zm00001d027708	Zm00001d027708_T002	-	1	11667036	11667278	5F9-1_peak_38	74	.	5.85182	7.41058	3.78548	191
1	12103774	12105421	Zm00001d027719	Zm00001d027719_T001	+	1	12103395	12103991	5F9-1_peak_39	84	.	5.0105	8.47902	4.62722	165
1	12364470	12371991	Zm00001d027732	Zm00001d027732_T001	-	1	12364651	12365197	5F9-1_peak_40	95	.	5.78995	9.57967	5.56873	127
1	12365000	12366093	Zm00001d027733	Zm00001d027733_T001	+	1	12364651	12365197	5F9-1_peak_40	95	.	5.78995	9.57967	5.56873	127
1	12374887	12378506	Zm00001d027734	Zm00001d027734_T001	+	1	12374563	12374860	5F9-1_peak_41	86	.	6.35332	8.60818	4.72527	144
1	12374907	12378505	Zm00001d027734	Zm00001d027734_T002	+	1	12374563	12374860	5F9-1_peak_41	86	.	6.35332	8.60818	4.72527	144
1	12375062	12378539	Zm00001d027734	Zm00001d027734_T004	+	1	12374563	12374860	5F9-1_peak_41	86	.	6.35332	8.60818	4.72527	144
1	12375062	12378539	Zm00001d027734	Zm00001d027734_T003	+	1	12374563	12374860	5F9-1_peak_41	86	.	6.35332	8.60818	4.72527	144
1	12375062	12378539	Zm00001d027734	Zm00001d027734_T005	+	1	12374563	12374860	5F9-1_peak_41	86	.	6.35332	8.60818	4.72527	144
1	12375066	12378468	Zm00001d027734	Zm00001d027734_T006	+	1	12374563	12374860	5F9-1_peak_41	86	.	6.35332	8.60818	4.72527	144
1	12375215	12378504	Zm00001d027734	Zm00001d027734_T007	+	1	12374563	12374860	5F9-1_peak_41	86	.	6.35332	8.60818	4.72527	144
1	15175213	15177892	Zm00001d027851	Zm00001d027851_T001	-	1	15177807	15178298	5F9-1_peak_44	110	.	4.80837	11.0053	6.7881	182
1	15301582	15306925	Zm00001d027854	Zm00001d027854_T001	-	1	15306936	15307348	5F9-1_peak_46	105	.	7.24261	10.564	6.38951	107
1	15301583	15306925	Zm00001d027854	Zm00001d027854_T003	-	1	15306936	15307348	5F9-1_peak_46	105	.	7.24261	10.564	6.38951	107
1	15301583	15306925	Zm00001d027854	Zm00001d027854_T002	-	1	15306936	15307348	5F9-1_peak_46	105	.	7.24261	10.564	6.38951	107
1	15301644	15306912	Zm00001d027854	Zm00001d027854_T004	-	1	15306936	15307348	5F9-1_peak_46	105	.	7.24261	10.564	6.38951	107
1	15301676	15306925	Zm00001d027854	Zm00001d027854_T006	-	1	15306936	15307348	5F9-1_peak_46	105	.	7.24261	10.564	6.38951	107
1	15301676	15306925	Zm00001d027854	Zm00001d027854_T005	-	1	15306936	15307348	5F9-1_peak_46	105	.	7.24261	10.564	6.38951	107
1	16948607	16954940	Zm00001d027893	Zm00001d027893_T001	+	1	16949740	16950388	5F9-1_peak_52	152	.	9.5093	15.2697	10.4463	108
1	16948976	16955090	Zm00001d027893	Zm00001d027893_T002	+	1	16949740	16950388	5F9-1_peak_52	152	.	9.5093	15.2697	10.4463	108
1	16949656	16955122	Zm00001d027893	Zm00001d027893_T003	+	1	16949740	16950388	5F9-1_peak_52	152	.	9.5093	15.2697	10.4463	108
1	16951160	16955122	Zm00001d027893	Zm00001d027893_T004	+	1	16949740	16950388	5F9-1_peak_52	152	.	9.5093	15.2697	10.4463	108
1	16961015	16961405	Zm00001d027894	Zm00001d027894_T001	-	1	16961523	16961744	5F9-1_peak_53	120	.	7.96149	12.0395	7.67161	85
1	17147072	17148511	Zm00001d027900	Zm00001d027900_T001	+	1	17146577	17146991	5F9-1_peak_54	128	.	6.71218	12.8165	8.30733	263
1	17156321	17156867	Zm00001d027901	Zm00001d027901_T001	+	1	17155986	17156401	5F9-1_peak_56	50	.	3.81732	5.08049	1.8736	138
1	17156321	17156867	Zm00001d027901	Zm00001d027901_T001	+	1	17157273	17157846	5F9-1_peak_57	69	.	4.05072	6.9063	3.34929	354
1	17160523	17161113	Zm00001d027902	Zm00001d027902_T001	+	1	17159150	17159639	5F9-1_peak_58	69	.	5.36967	6.95302	3.37634	114
1	17362174	17365193	Zm00001d027908	Zm00001d027908_T001	+	1	17365439	17365700	5F9-1_peak_59	120	.	8.46741	12.0395	7.67161	195
1	17775778	17777344	Zm00001d027924	Zm00001d027924_T001	-	1	17777199	17777725	5F9-1_peak_60	240	.	12.2297	24.0152	18.0295	212
1	17776027	17777301	Zm00001d027924	Zm00001d027924_T002	-	1	17777199	17777725	5F9-1_peak_60	240	.	12.2297	24.0152	18.0295	212
1	17839867	17840788	Zm00001d027929	Zm00001d027929_T001	-	1	17841017	17841471	5F9-1_peak_61	160	.	8.95551	16.06	11.1608	311
1	17943762	17944164	Zm00001d027933	Zm00001d027933_T001	+	1	17945328	17945604	5F9-1_peak_62	109	.	7.39314	10.9618	6.74522	127
1	17945835	17961437	Zm00001d027934	Zm00001d027934_T001	+	1	17945328	17945604	5F9-1_peak_62	109	.	7.39314	10.9618	6.74522	127
1	17945835	17961550	Zm00001d027934	Zm00001d027934_T002	+	1	17945328	17945604	5F9-1_peak_62	109	.	7.39314	10.9618	6.74522	127
1	17946031	17961550	Zm00001d027934	Zm00001d027934_T003	+	1	17945328	17945604	5F9-1_peak_62	109	.	7.39314	10.9618	6.74522	127
1	17946072	17961470	Zm00001d027934	Zm00001d027934_T004	+	1	17945328	17945604	5F9-1_peak_62	109	.	7.39314	10.9618	6.74522	127
1	17962827	17975699	Zm00001d027936	Zm00001d027936_T001	+	1	17973313	17973708	5F9-1_peak_63	83	.	5.96938	8.37249	4.59966	124
1	17966047	17972170	Zm00001d027936	Zm00001d027936_T002	+	1	17973313	17973708	5F9-1_peak_63	83	.	5.96938	8.37249	4.59966	124
1	17966074	17972199	Zm00001d027936	Zm00001d027936_T003	+	1	17973313	17973708	5F9-1_peak_63	83	.	5.96938	8.37249	4.59966	124
1	17966074	17975699	Zm00001d027936	Zm00001d027936_T004	+	1	17973313	17973708	5F9-1_peak_63	83	.	5.96938	8.37249	4.59966	124
1	17966097	17972458	Zm00001d027936	Zm00001d027936_T005	+	1	17973313	17973708	5F9-1_peak_63	83	.	5.96938	8.37249	4.59966	124
1	17966125	17972218	Zm00001d027936	Zm00001d027936_T006	+	1	17973313	17973708	5F9-1_peak_63	83	.	5.96938	8.37249	4.59966	124
1	17971261	17972201	Zm00001d027936	Zm00001d027936_T007	+	1	17973313	17973708	5F9-1_peak_63	83	.	5.96938	8.37249	4.59966	124
1	17973696	17975670	Zm00001d027936	Zm00001d027936_T008	+	1	17973313	17973708	5F9-1_peak_63	83	.	5.96938	8.37249	4.59966	124
1	17973765	17975699	Zm00001d027936	Zm00001d027936_T009	+	1	17973313	17973708	5F9-1_peak_63	83	.	5.96938	8.37249	4.59966	124
1	18086163	18087981	Zm00001d027946	Zm00001d027946_T001	-	1	18087474	18088012	5F9-1_peak_64	86	.	6.35332	8.60818	4.72527	361
1	18147156	18148937	Zm00001d027948	Zm00001d027948_T001	+	1	18146767	18147362	5F9-1_peak_65	86	.	4.98977	8.60922	4.72619	228
1	18159859	18161446	Zm00001d027949	Zm00001d027949_T001	+	1	18159250	18159525	5F9-1_peak_66	113	.	7.3888	11.3449	7.06729	93
1	18954239	18956944	Zm00001d027975	Zm00001d027975_T001	-	1	18953563	18953780	5F9-1_peak_68	66	.	4.48813	6.68146	3.1421	184
1	19437479	19437875	Zm00001d027988	Zm00001d027988_T001	-	1	19437779	19438378	5F9-1_peak_70	112	.	7.17299	11.2883	7.04466	434
1	19594959	19595493	Zm00001d027992	Zm00001d027992_T001	+	1	19593854	19594151	5F9-1_peak_72	73	.	5.6556	7.37635	3.75338	67
1	21990179	22003984	Zm00001d028073	Zm00001d028073_T001	+	1	21993920	21994431	5F9-1_peak_75	84	.	6.03159	8.41372	4.62722	192
1	21990179	22003984	Zm00001d028073	Zm00001d028073_T001	+	1	21995033	21995338	5F9-1_peak_76	118	.	7.73406	11.8473	7.51455	127
1	21990179	22006841	Zm00001d028073	Zm00001d028073_T002	+	1	21993920	21994431	5F9-1_peak_75	84	.	6.03159	8.41372	4.62722	192
1	21990179	22006841	Zm00001d028073	Zm00001d028073_T002	+	1	21995033	21995338	5F9-1_peak_76	118	.	7.73406	11.8473	7.51455	127
1	21990179	22006881	Zm00001d028073	Zm00001d028073_T003	+	1	21993920	21994431	5F9-1_peak_75	84	.	6.03159	8.41372	4.62722	192
1	21990179	22006881	Zm00001d028073	Zm00001d028073_T003	+	1	21995033	21995338	5F9-1_peak_76	118	.	7.73406	11.8473	7.51455	127
1	22053544	22059518	Zm00001d028075	Zm00001d028075_T001	-	1	22060396	22060773	5F9-1_peak_77	60	.	5.14721	6.0715	2.68404	322
1	22053633	22059397	Zm00001d028075	Zm00001d028075_T003	-	1	22060396	22060773	5F9-1_peak_77	60	.	5.14721	6.0715	2.68404	322
1	22053667	22059426	Zm00001d028075	Zm00001d028075_T006	-	1	22060396	22060773	5F9-1_peak_77	60	.	5.14721	6.0715	2.68404	322
1	22053667	22059520	Zm00001d028075	Zm00001d028075_T007	-	1	22060396	22060773	5F9-1_peak_77	60	.	5.14721	6.0715	2.68404	322
1	22053667	22059573	Zm00001d028075	Zm00001d028075_T008	-	1	22060396	22060773	5F9-1_peak_77	60	.	5.14721	6.0715	2.68404	322
1	22053667	22070075	Zm00001d028075	Zm00001d028075_T010	-	1	22060396	22060773	5F9-1_peak_77	60	.	5.14721	6.0715	2.68404	322
1	22053667	22070075	Zm00001d028075	Zm00001d028075_T009	-	1	22060396	22060773	5F9-1_peak_77	60	.	5.14721	6.0715	2.68404	322
1	22053667	22070105	Zm00001d028075	Zm00001d028075_T011	-	1	22060396	22060773	5F9-1_peak_77	60	.	5.14721	6.0715	2.68404	322
1	22053668	22059373	Zm00001d028075	Zm00001d028075_T013	-	1	22060396	22060773	5F9-1_peak_77	60	.	5.14721	6.0715	2.68404	322
1	22053676	22059400	Zm00001d028075	Zm00001d028075_T015	-	1	22060396	22060773	5F9-1_peak_77	60	.	5.14721	6.0715	2.68404	322
1	22053687	22059390	Zm00001d028075	Zm00001d028075_T016	-	1	22060396	22060773	5F9-1_peak_77	60	.	5.14721	6.0715	2.68404	322
1	22053691	22059400	Zm00001d028075	Zm00001d028075_T018	-	1	22060396	22060773	5F9-1_peak_77	60	.	5.14721	6.0715	2.68404	322
1	22053691	22059714	Zm00001d028075	Zm00001d028075_T019	-	1	22060396	22060773	5F9-1_peak_77	60	.	5.14721	6.0715	2.68404	322
1	22053693	22058638	Zm00001d028075	Zm00001d028075_T020	-	1	22060396	22060773	5F9-1_peak_77	60	.	5.14721	6.0715	2.68404	322
1	22053693	22058985	Zm00001d028075	Zm00001d028075_T021	-	1	22060396	22060773	5F9-1_peak_77	60	.	5.14721	6.0715	2.68404	322
1	22053696	22059069	Zm00001d028075	Zm00001d028075_T031	-	1	22060396	22060773	5F9-1_peak_77	60	.	5.14721	6.0715	2.68404	322
1	22053700	22059030	Zm00001d028075	Zm00001d028075_T032	-	1	22060396	22060773	5F9-1_peak_77	60	.	5.14721	6.0715	2.68404	322
1	22062557	22070072	Zm00001d028075	Zm00001d028075_T035	-	1	22060396	22060773	5F9-1_peak_77	60	.	5.14721	6.0715	2.68404	322
1	23243300	23250772	Zm00001d028113	Zm00001d028113_T001	+	1	23244144	23244351	5F9-1_peak_79	58	.	4.85774	5.8231	2.48288	106
1	24012253	24014074	Zm00001d028144	Zm00001d028144_T001	-	1	24014079	24014388	5F9-1_peak_82	75	.	4.65765	7.54716	3.88495	198
1	26130881	26140426	Zm00001d028203	Zm00001d028203_T001	+	1	26130747	26131052	5F9-1_peak_85	101	.	6.6042	10.1301	6.07512	134
1	26130881	26140505	Zm00001d028203	Zm00001d028203_T002	+	1	26130747	26131052	5F9-1_peak_85	101	.	6.6042	10.1301	6.07512	134
1	26130881	26140505	Zm00001d028203	Zm00001d028203_T003	+	1	26130747	26131052	5F9-1_peak_85	101	.	6.6042	10.1301	6.07512	134
1	26130934	26140416	Zm00001d028203	Zm00001d028203_T004	+	1	26130747	26131052	5F9-1_peak_85	101	.	6.6042	10.1301	6.07512	134
1	26130934	26140429	Zm00001d028203	Zm00001d028203_T006	+	1	26130747	26131052	5F9-1_peak_85	101	.	6.6042	10.1301	6.07512	134
1	26130934	26140439	Zm00001d028203	Zm00001d028203_T008	+	1	26130747	26131052	5F9-1_peak_85	101	.	6.6042	10.1301	6.07512	134
1	26130934	26140443	Zm00001d028203	Zm00001d028203_T009	+	1	26130747	26131052	5F9-1_peak_85	101	.	6.6042	10.1301	6.07512	134
1	26130951	26140207	Zm00001d028203	Zm00001d028203_T010	+	1	26130747	26131052	5F9-1_peak_85	101	.	6.6042	10.1301	6.07512	134
1	26130951	26140429	Zm00001d028203	Zm00001d028203_T013	+	1	26130747	26131052	5F9-1_peak_85	101	.	6.6042	10.1301	6.07512	134
1	26130951	26140433	Zm00001d028203	Zm00001d028203_T015	+	1	26130747	26131052	5F9-1_peak_85	101	.	6.6042	10.1301	6.07512	134
1	26130951	26140439	Zm00001d028203	Zm00001d028203_T016	+	1	26130747	26131052	5F9-1_peak_85	101	.	6.6042	10.1301	6.07512	134
1	26130955	26140505	Zm00001d028203	Zm00001d028203_T017	+	1	26130747	26131052	5F9-1_peak_85	101	.	6.6042	10.1301	6.07512	134
1	26130956	26140427	Zm00001d028203	Zm00001d028203_T018	+	1	26130747	26131052	5F9-1_peak_85	101	.	6.6042	10.1301	6.07512	134
1	26130956	26140439	Zm00001d028203	Zm00001d028203_T021	+	1	26130747	26131052	5F9-1_peak_85	101	.	6.6042	10.1301	6.07512	134
1	26130961	26140432	Zm00001d028203	Zm00001d028203_T022	+	1	26130747	26131052	5F9-1_peak_85	101	.	6.6042	10.1301	6.07512	134
1	26130989	26140437	Zm00001d028203	Zm00001d028203_T023	+	1	26130747	26131052	5F9-1_peak_85	101	.	6.6042	10.1301	6.07512	134
1	26130991	26140396	Zm00001d028203	Zm00001d028203_T024	+	1	26130747	26131052	5F9-1_peak_85	101	.	6.6042	10.1301	6.07512	134
1	26130991	26140427	Zm00001d028203	Zm00001d028203_T026	+	1	26130747	26131052	5F9-1_peak_85	101	.	6.6042	10.1301	6.07512	134
1	26130991	26140442	Zm00001d028203	Zm00001d028203_T027	+	1	26130747	26131052	5F9-1_peak_85	101	.	6.6042	10.1301	6.07512	134
1	26130991	26140443	Zm00001d028203	Zm00001d028203_T028	+	1	26130747	26131052	5F9-1_peak_85	101	.	6.6042	10.1301	6.07512	134
1	26130993	26140443	Zm00001d028203	Zm00001d028203_T030	+	1	26130747	26131052	5F9-1_peak_85	101	.	6.6042	10.1301	6.07512	134
1	26130993	26140444	Zm00001d028203	Zm00001d028203_T031	+	1	26130747	26131052	5F9-1_peak_85	101	.	6.6042	10.1301	6.07512	134
1	26130993	26140469	Zm00001d028203	Zm00001d028203_T032	+	1	26130747	26131052	5F9-1_peak_85	101	.	6.6042	10.1301	6.07512	134
1	26132823	26138198	Zm00001d028203	Zm00001d028203_T033	+	1	26130747	26131052	5F9-1_peak_85	101	.	6.6042	10.1301	6.07512	134
1	26132823	26140429	Zm00001d028203	Zm00001d028203_T040	+	1	26130747	26131052	5F9-1_peak_85	101	.	6.6042	10.1301	6.07512	134
1	26132823	26140439	Zm00001d028203	Zm00001d028203_T043	+	1	26130747	26131052	5F9-1_peak_85	101	.	6.6042	10.1301	6.07512	134
1	27307349	27313346	Zm00001d028230	Zm00001d028230_T001	-	1	27313458	27313750	5F9-1_peak_88	101	.	6.55739	10.1966	6.09527	124
1	27828332	27839904	Zm00001d028244	Zm00001d028244_T002	-	1	27839613	27840043	5F9-1_peak_90	84	.	5.6873	8.47902	4.62722	56
1	27831017	27839834	Zm00001d028244	Zm00001d028244_T004	-	1	27839613	27840043	5F9-1_peak_90	84	.	5.6873	8.47902	4.62722	56
1	27831028	27839815	Zm00001d028244	Zm00001d028244_T006	-	1	27839613	27840043	5F9-1_peak_90	84	.	5.6873	8.47902	4.62722	56
1	27831030	27839723	Zm00001d028244	Zm00001d028244_T008	-	1	27839613	27840043	5F9-1_peak_90	84	.	5.6873	8.47902	4.62722	56
1	27831030	27839723	Zm00001d028244	Zm00001d028244_T009	-	1	27839613	27840043	5F9-1_peak_90	84	.	5.6873	8.47902	4.62722	56
1	27831030	27839723	Zm00001d028244	Zm00001d028244_T010	-	1	27839613	27840043	5F9-1_peak_90	84	.	5.6873	8.47902	4.62722	56
1	27831030	27839794	Zm00001d028244	Zm00001d028244_T013	-	1	27839613	27840043	5F9-1_peak_90	84	.	5.6873	8.47902	4.62722	56
1	27831031	27839796	Zm00001d028244	Zm00001d028244_T014	-	1	27839613	27840043	5F9-1_peak_90	84	.	5.6873	8.47902	4.62722	56
1	27831040	27839810	Zm00001d028244	Zm00001d028244_T016	-	1	27839613	27840043	5F9-1_peak_90	84	.	5.6873	8.47902	4.62722	56
1	27831094	27839798	Zm00001d028244	Zm00001d028244_T017	-	1	27839613	27840043	5F9-1_peak_90	84	.	5.6873	8.47902	4.62722	56
1	27831196	27839904	Zm00001d028244	Zm00001d028244_T018	-	1	27839613	27840043	5F9-1_peak_90	84	.	5.6873	8.47902	4.62722	56
1	27990680	27993255	Zm00001d028249	Zm00001d028249_T001	+	1	27989946	27990297	5F9-1_peak_91	58	.	4.05487	5.86499	2.52002	264
1	27990680	27995528	Zm00001d028249	Zm00001d028249_T002	+	1	27989946	27990297	5F9-1_peak_91	58	.	4.05487	5.86499	2.52002	264
1	27990680	27995535	Zm00001d028249	Zm00001d028249_T003	+	1	27989946	27990297	5F9-1_peak_91	58	.	4.05487	5.86499	2.52002	264
1	28169232	28170448	Zm00001d028260	Zm00001d028260_T001	-	1	28169991	28170448	5F9-1_peak_92	181	.	10.66	18.1857	12.9911	232
1	28169236	28171914	Zm00001d028260	Zm00001d028260_T003	-	1	28169991	28170448	5F9-1_peak_92	181	.	10.66	18.1857	12.9911	232
1	28169236	28171914	Zm00001d028260	Zm00001d028260_T002	-	1	28169991	28170448	5F9-1_peak_92	181	.	10.66	18.1857	12.9911	232
1	28169401	28171917	Zm00001d028260	Zm00001d028260_T005	-	1	28169991	28170448	5F9-1_peak_92	181	.	10.66	18.1857	12.9911	232
1	28169401	28171917	Zm00001d028260	Zm00001d028260_T006	-	1	28169991	28170448	5F9-1_peak_92	181	.	10.66	18.1857	12.9911	232
1	28169401	28171917	Zm00001d028260	Zm00001d028260_T004	-	1	28169991	28170448	5F9-1_peak_92	181	.	10.66	18.1857	12.9911	232
1	28170665	28171917	Zm00001d028260	Zm00001d028260_T007	-	1	28169991	28170448	5F9-1_peak_92	181	.	10.66	18.1857	12.9911	232
1	29611602	29617384	Zm00001d028298	Zm00001d028298_T001	+	1	29618448	29619109	5F9-1_peak_94	94	.	6.41445	9.41385	5.40799	453
1	29957660	29960895	Zm00001d028307	Zm00001d028307_T001	-	1	29955602	29955869	5F9-1_peak_99	81	.	6.05133	8.18374	4.43278	159
1	29957660	29960895	Zm00001d028307	Zm00001d028307_T001	-	1	29960891	29961098	5F9-1_peak_100	50	.	3.81732	5.08049	1.8736	147
1	29957660	29960895	Zm00001d028307	Zm00001d028307_T001	-	1	29962122	29962591	5F9-1_peak_101	70	.	4.70379	7.09384	3.48355	460
1	30969604	30971412	Zm00001d028328	Zm00001d028328_T001	-	1	30968046	30968471	5F9-1_peak_104	69	.	5.13213	6.95302	3.37634	142
1	32324767	32327736	Zm00001d028368	Zm00001d028368_T001	+	1	32323092	32323310	5F9-1_peak_105	95	.	7.09872	9.58456	5.56873	140
1	32602768	32606650	Zm00001d028375	Zm00001d028375_T002	-	1	32606399	32606744	5F9-1_peak_106	65	.	5.60051	6.57827	3.0774	33
1	32602768	32606650	Zm00001d028375	Zm00001d028375_T001	-	1	32606399	32606744	5F9-1_peak_106	65	.	5.60051	6.57827	3.0774	33
1	32602828	32606523	Zm00001d028375	Zm00001d028375_T003	-	1	32606399	32606744	5F9-1_peak_106	65	.	5.60051	6.57827	3.0774	33
1	32602835	32606537	Zm00001d028375	Zm00001d028375_T004	-	1	32606399	32606744	5F9-1_peak_106	65	.	5.60051	6.57827	3.0774	33
1	32602843	32606523	Zm00001d028375	Zm00001d028375_T005	-	1	32606399	32606744	5F9-1_peak_106	65	.	5.60051	6.57827	3.0774	33
1	32602863	32606555	Zm00001d028375	Zm00001d028375_T006	-	1	32606399	32606744	5F9-1_peak_106	65	.	5.60051	6.57827	3.0774	33
1	32606647	32607667	Zm00001d028377	Zm00001d028377_T001	+	1	32606399	32606744	5F9-1_peak_106	65	.	5.60051	6.57827	3.0774	33
1	33147675	33150346	Zm00001d028392	Zm00001d028392_T001	-	1	33151464	33152385	5F9-1_peak_109	152	.	9.5093	15.2697	10.4463	589
1	33752853	33754497	Zm00001d028406	Zm00001d028406_T001	-	1	33752072	33752793	5F9-1_peak_111	90	.	6.85029	9.03487	5.11493	378
1	33789049	33790182	Zm00001d028408	Zm00001d028408_T001	+	1	33788850	33789279	5F9-1_peak_112	118	.	7.53681	11.8473	7.51455	124
1	34690470	34704864	Zm00001d028428	Zm00001d028428_T001	-	1	34705055	34705355	5F9-1_peak_113	76	.	6.13433	7.61623	3.94698	192
1	34690481	34704954	Zm00001d028428	Zm00001d028428_T002	-	1	34705055	34705355	5F9-1_peak_113	76	.	6.13433	7.61623	3.94698	192
1	34959813	34966593	Zm00001d028436	Zm00001d028436_T001	+	1	34959607	34960025	5F9-1_peak_114	216	.	10.6505	21.6597	15.9923	182
1	34959923	34966577	Zm00001d028436	Zm00001d028436_T002	+	1	34959607	34960025	5F9-1_peak_114	216	.	10.6505	21.6597	15.9923	182
1	34959931	34966582	Zm00001d028436	Zm00001d028436_T003	+	1	34959607	34960025	5F9-1_peak_114	216	.	10.6505	21.6597	15.9923	182
1	34959940	34966555	Zm00001d028436	Zm00001d028436_T004	+	1	34959607	34960025	5F9-1_peak_114	216	.	10.6505	21.6597	15.9923	182
1	35124834	35125719	Zm00001d028441	Zm00001d028441_T001	-	1	35122918	35123353	5F9-1_peak_115	65	.	5.09459	6.57827	3.0774	352
1	35276820	35278948	Zm00001d028450	Zm00001d028450_T001	-	1	35278499	35278920	5F9-1_peak_116	148	.	8.1689	14.835	10.073	269
1	35465774	35476235	Zm00001d028453	Zm00001d028453_T001	-	1	35476372	35476642	5F9-1_peak_117	120	.	8.13013	12.0395	7.67161	198
1	35469960	35476212	Zm00001d028453	Zm00001d028453_T002	-	1	35476372	35476642	5F9-1_peak_117	120	.	8.13013	12.0395	7.67161	198
1	35470279	35476235	Zm00001d028453	Zm00001d028453_T003	-	1	35476372	35476642	5F9-1_peak_117	120	.	8.13013	12.0395	7.67161	198
1	35472691	35476235	Zm00001d028453	Zm00001d028453_T004	-	1	35476372	35476642	5F9-1_peak_117	120	.	8.13013	12.0395	7.67161	198
1	35472902	35476209	Zm00001d028453	Zm00001d028453_T005	-	1	35476372	35476642	5F9-1_peak_117	120	.	8.13013	12.0395	7.67161	198
1	37841038	37846472	Zm00001d028514	Zm00001d028514_T001	-	1	37841013	37841221	5F9-1_peak_118	65	.	5.60051	6.57827	3.0774	50
1	37841038	37846472	Zm00001d028514	Zm00001d028514_T001	-	1	37841519	37841823	5F9-1_peak_119	50	.	4.27652	5.0691	1.86679	117
1	37841038	37846575	Zm00001d028514	Zm00001d028514_T002	-	1	37841013	37841221	5F9-1_peak_118	65	.	5.60051	6.57827	3.0774	50
1	37841038	37846575	Zm00001d028514	Zm00001d028514_T002	-	1	37841519	37841823	5F9-1_peak_119	50	.	4.27652	5.0691	1.86679	117
1	38393484	38403506	Zm00001d028532	Zm00001d028532_T001	+	1	38404168	38404466	5F9-1_peak_121	83	.	5.85943	8.32617	4.56944	127
1	38404712	38407235	Zm00001d028533	Zm00001d028533_T001	+	1	38404168	38404466	5F9-1_peak_121	83	.	5.85943	8.32617	4.56944	127
1	38516175	38520014	Zm00001d028535	Zm00001d028535_T001	+	1	38515866	38516127	5F9-1_peak_122	102	.	7.33956	10.2023	6.09527	75
1	38516280	38519921	Zm00001d028535	Zm00001d028535_T002	+	1	38515866	38516127	5F9-1_peak_122	102	.	7.33956	10.2023	6.09527	75
1	38975758	38978074	Zm00001d028550	Zm00001d028550_T001	+	1	38975550	38976240	5F9-1_peak_123	193	.	9.97369	19.342	13.9634	195
1	38976195	38978013	Zm00001d028550	Zm00001d028550_T002	+	1	38975550	38976240	5F9-1_peak_123	193	.	9.97369	19.342	13.9634	195
1	38976195	38978074	Zm00001d028550	Zm00001d028550_T003	+	1	38975550	38976240	5F9-1_peak_123	193	.	9.97369	19.342	13.9634	195
1	39214416	39214896	Zm00001d028561	Zm00001d028561_T001	+	1	39214070	39214525	5F9-1_peak_124	101	.	6.67617	10.1966	6.09527	141
1	39215625	39217472	Zm00001d028562	Zm00001d028562_T001	-	1	39214070	39214525	5F9-1_peak_124	101	.	6.67617	10.1966	6.09527	141
1	39490112	39492146	Zm00001d028574	Zm00001d028574_T001	-	1	39490552	39490875	5F9-1_peak_127	106	.	7.45556	10.608	6.40896	105
1	39490112	39492146	Zm00001d028574	Zm00001d028574_T001	-	1	39492223	39492723	5F9-1_peak_128	96	.	6.63621	9.61352	5.59582	114
1	39677010	39677832	Zm00001d028577	Zm00001d028577_T001	+	1	39676314	39676710	5F9-1_peak_131	141	.	8.8677	14.1653	9.50733	272
1	40036027	40038476	Zm00001d028585	Zm00001d028585_T001	+	1	40034695	40034929	5F9-1_peak_132	83	.	5.96938	8.37249	4.59966	104
1	40108124	40108961	Zm00001d028590	Zm00001d028590_T001	+	1	40107648	40107863	5F9-1_peak_133	131	.	8.34264	13.1783	8.65981	100
1	40253343	40260838	Zm00001d028597	Zm00001d028597_T003	+	1	40260985	40261870	5F9-1_peak_134	90	.	6.31985	9.08008	5.14263	466
1	40253343	40260838	Zm00001d028597	Zm00001d028597_T002	+	1	40260985	40261870	5F9-1_peak_134	90	.	6.31985	9.08008	5.14263	466
1	40253343	40260838	Zm00001d028597	Zm00001d028597_T001	+	1	40260985	40261870	5F9-1_peak_134	90	.	6.31985	9.08008	5.14263	466
1	40253406	40260828	Zm00001d028597	Zm00001d028597_T005	+	1	40260985	40261870	5F9-1_peak_134	90	.	6.31985	9.08008	5.14263	466
1	40253406	40260828	Zm00001d028597	Zm00001d028597_T004	+	1	40260985	40261870	5F9-1_peak_134	90	.	6.31985	9.08008	5.14263	466
1	40253411	40260829	Zm00001d028597	Zm00001d028597_T006	+	1	40260985	40261870	5F9-1_peak_134	90	.	6.31985	9.08008	5.14263	466
1	40253427	40260765	Zm00001d028597	Zm00001d028597_T007	+	1	40260985	40261870	5F9-1_peak_134	90	.	6.31985	9.08008	5.14263	466
1	40253657	40260595	Zm00001d028597	Zm00001d028597_T008	+	1	40260985	40261870	5F9-1_peak_134	90	.	6.31985	9.08008	5.14263	466
1	40253657	40260596	Zm00001d028597	Zm00001d028597_T009	+	1	40260985	40261870	5F9-1_peak_134	90	.	6.31985	9.08008	5.14263	466
1	40253657	40260596	Zm00001d028597	Zm00001d028597_T010	+	1	40260985	40261870	5F9-1_peak_134	90	.	6.31985	9.08008	5.14263	466
1	40510525	40516015	Zm00001d028603	Zm00001d028603_T001	-	1	40515574	40516139	5F9-1_peak_138	105	.	6.5897	10.5339	6.36335	427
1	40512270	40515134	Zm00001d028603	Zm00001d028603_T005	-	1	40515574	40516139	5F9-1_peak_138	105	.	6.5897	10.5339	6.36335	427
1	40512300	40515510	Zm00001d028603	Zm00001d028603_T006	-	1	40515574	40516139	5F9-1_peak_138	105	.	6.5897	10.5339	6.36335	427
1	40713007	40718506	Zm00001d028608	Zm00001d028608_T002	+	1	40712733	40712937	5F9-1_peak_139	80	.	5.85406	8.04299	4.30506	128
1	40713011	40718307	Zm00001d028608	Zm00001d028608_T003	+	1	40712733	40712937	5F9-1_peak_139	80	.	5.85406	8.04299	4.30506	128
1	40713011	40718438	Zm00001d028608	Zm00001d028608_T005	+	1	40712733	40712937	5F9-1_peak_139	80	.	5.85406	8.04299	4.30506	128
1	40713082	40717930	Zm00001d028608	Zm00001d028608_T006	+	1	40712733	40712937	5F9-1_peak_139	80	.	5.85406	8.04299	4.30506	128
1	40713095	40718307	Zm00001d028608	Zm00001d028608_T007	+	1	40712733	40712937	5F9-1_peak_139	80	.	5.85406	8.04299	4.30506	128
1	40713095	40718438	Zm00001d028608	Zm00001d028608_T008	+	1	40712733	40712937	5F9-1_peak_139	80	.	5.85406	8.04299	4.30506	128
1	40713450	40717518	Zm00001d028608	Zm00001d028608_T010	+	1	40712733	40712937	5F9-1_peak_139	80	.	5.85406	8.04299	4.30506	128
1	40713843	40718435	Zm00001d028608	Zm00001d028608_T011	+	1	40712733	40712937	5F9-1_peak_139	80	.	5.85406	8.04299	4.30506	128
1	40714219	40718307	Zm00001d028608	Zm00001d028608_T012	+	1	40712733	40712937	5F9-1_peak_139	80	.	5.85406	8.04299	4.30506	128
1	40714223	40718307	Zm00001d028608	Zm00001d028608_T014	+	1	40712733	40712937	5F9-1_peak_139	80	.	5.85406	8.04299	4.30506	128
1	40714223	40718307	Zm00001d028608	Zm00001d028608_T013	+	1	40712733	40712937	5F9-1_peak_139	80	.	5.85406	8.04299	4.30506	128
1	40714223	40718307	Zm00001d028608	Zm00001d028608_T015	+	1	40712733	40712937	5F9-1_peak_139	80	.	5.85406	8.04299	4.30506	128
1	40765846	40768228	Zm00001d028609	Zm00001d028609_T001	+	1	40763664	40763985	5F9-1_peak_140	92	.	6.94964	9.21762	5.25599	120
1	40765846	40768228	Zm00001d028609	Zm00001d028609_T002	+	1	40763664	40763985	5F9-1_peak_140	92	.	6.94964	9.21762	5.25599	120
1	41086668	41088588	Zm00001d028620	Zm00001d028620_T001	-	1	41089493	41089700	5F9-1_peak_141	76	.	5.96392	7.63803	3.95922	119
1	41091130	41112110	Zm00001d028621	Zm00001d028621_T001	-	1	41089493	41089700	5F9-1_peak_141	76	.	5.96392	7.63803	3.95922	119
1	41158762	41162190	Zm00001d028622	Zm00001d028622_T001	-	1	41162955	41163209	5F9-1_peak_143	56	.	4.97258	5.60167	2.30045	54
1	41158823	41162190	Zm00001d028622	Zm00001d028622_T002	-	1	41162955	41163209	5F9-1_peak_143	56	.	4.97258	5.60167	2.30045	54
1	41158866	41162087	Zm00001d028622	Zm00001d028622_T003	-	1	41162955	41163209	5F9-1_peak_143	56	.	4.97258	5.60167	2.30045	54
1	41163184	41168227	Zm00001d028623	Zm00001d028623_T001	+	1	41162955	41163209	5F9-1_peak_143	56	.	4.97258	5.60167	2.30045	54
1	41164139	41168017	Zm00001d028623	Zm00001d028623_T002	+	1	41162955	41163209	5F9-1_peak_143	56	.	4.97258	5.60167	2.30045	54
1	41454239	41456362	Zm00001d028630	Zm00001d028630_T001	+	1	41453879	41454142	5F9-1_peak_144	137	.	8.33898	13.7287	9.10411	129
1	41454276	41456362	Zm00001d028630	Zm00001d028630_T002	+	1	41453879	41454142	5F9-1_peak_144	137	.	8.33898	13.7287	9.10411	129
1	41454276	41456365	Zm00001d028630	Zm00001d028630_T003	+	1	41453879	41454142	5F9-1_peak_144	137	.	8.33898	13.7287	9.10411	129
1	41454276	41456365	Zm00001d028630	Zm00001d028630_T004	+	1	41453879	41454142	5F9-1_peak_144	137	.	8.33898	13.7287	9.10411	129
1	41454276	41456420	Zm00001d028630	Zm00001d028630_T005	+	1	41453879	41454142	5F9-1_peak_144	137	.	8.33898	13.7287	9.10411	129
1	41454843	41456412	Zm00001d028630	Zm00001d028630_T006	+	1	41453879	41454142	5F9-1_peak_144	137	.	8.33898	13.7287	9.10411	129
1	42457172	42465770	Zm00001d028671	Zm00001d028671_T002	-	1	42465975	42466240	5F9-1_peak_148	86	.	5.95882	8.60818	4.72527	155
1	42457172	42465770	Zm00001d028671	Zm00001d028671_T003	-	1	42465975	42466240	5F9-1_peak_148	86	.	5.95882	8.60818	4.72527	155
1	42457184	42465621	Zm00001d028671	Zm00001d028671_T015	-	1	42465975	42466240	5F9-1_peak_148	86	.	5.95882	8.60818	4.72527	155
1	42457184	42465916	Zm00001d028671	Zm00001d028671_T018	-	1	42465975	42466240	5F9-1_peak_148	86	.	5.95882	8.60818	4.72527	155
1	42457251	42465542	Zm00001d028671	Zm00001d028671_T023	-	1	42465975	42466240	5F9-1_peak_148	86	.	5.95882	8.60818	4.72527	155
1	42746693	42748113	Zm00001d028675	Zm00001d028675_T001	+	1	42746618	42746980	5F9-1_peak_150	65	.	4.33371	6.50314	3.02868	278
1	43083283	43088852	Zm00001d028687	Zm00001d028687_T001	-	1	43089520	43089741	5F9-1_peak_151	78	.	5.9378	7.87263	4.15819	102
1	43285357	43291644	Zm00001d028690	Zm00001d028690_T001	-	1	43291976	43292186	5F9-1_peak_153	74	.	4.85638	7.42117	3.7942	49
1	43285357	43291990	Zm00001d028690	Zm00001d028690_T003	-	1	43291976	43292186	5F9-1_peak_153	74	.	4.85638	7.42117	3.7942	49
1	43285357	43291990	Zm00001d028690	Zm00001d028690_T002	-	1	43291976	43292186	5F9-1_peak_153	74	.	4.85638	7.42117	3.7942	49
1	43285786	43291879	Zm00001d028690	Zm00001d028690_T004	-	1	43291976	43292186	5F9-1_peak_153	74	.	4.85638	7.42117	3.7942	49
1	43286192	43291735	Zm00001d028690	Zm00001d028690_T005	-	1	43291976	43292186	5F9-1_peak_153	74	.	4.85638	7.42117	3.7942	49
1	43286595	43291906	Zm00001d028690	Zm00001d028690_T006	-	1	43291976	43292186	5F9-1_peak_153	74	.	4.85638	7.42117	3.7942	49
1	43286630	43291990	Zm00001d028690	Zm00001d028690_T007	-	1	43291976	43292186	5F9-1_peak_153	74	.	4.85638	7.42117	3.7942	49
1	43891994	43892168	Zm00001d028708	Zm00001d028708_T001	+	1	43893942	43894150	5F9-1_peak_154	75	.	4.65765	7.54716	3.88495	152
1	43908552	43911118	Zm00001d028711	Zm00001d028711_T002	-	1	43911564	43911797	5F9-1_peak_155	102	.	6.74782	10.2023	6.09527	57
1	43908552	43911118	Zm00001d028711	Zm00001d028711_T001	-	1	43911564	43911797	5F9-1_peak_155	102	.	6.74782	10.2023	6.09527	57
1	43908552	43911256	Zm00001d028711	Zm00001d028711_T003	-	1	43911564	43911797	5F9-1_peak_155	102	.	6.74782	10.2023	6.09527	57
1	43908552	43911257	Zm00001d028711	Zm00001d028711_T004	-	1	43911564	43911797	5F9-1_peak_155	102	.	6.74782	10.2023	6.09527	57
1	43908552	43911257	Zm00001d028711	Zm00001d028711_T005	-	1	43911564	43911797	5F9-1_peak_155	102	.	6.74782	10.2023	6.09527	57
1	43908558	43911257	Zm00001d028711	Zm00001d028711_T006	-	1	43911564	43911797	5F9-1_peak_155	102	.	6.74782	10.2023	6.09527	57
1	44975069	44978277	Zm00001d028742	Zm00001d028742_T001	+	1	44974816	44975046	5F9-1_peak_157	100	.	6.84031	10.0853	6.04526	117
1	45107094	45112661	Zm00001d028744	Zm00001d028744_T001	+	1	45111020	45111255	5F9-1_peak_159	98	.	6.72797	9.84834	5.8254	127
1	45508892	45512288	Zm00001d028751	Zm00001d028751_T001	+	1	45513180	45513539	5F9-1_peak_162	119	.	7.23902	11.9456	7.59872	142
1	45724684	45729020	Zm00001d028759	Zm00001d028759_T001	-	1	45729053	45729457	5F9-1_peak_163	50	.	3.81732	5.08049	1.8736	106
1	46498732	46499395	Zm00001d028793	Zm00001d028793_T001	-	1	46497461	46497915	5F9-1_peak_165	102	.	6.94507	10.2023	6.09527	388
1	47025642	47026431	Zm00001d028808	Zm00001d028808_T001	-	1	47026305	47026600	5F9-1_peak_166	101	.	6.39259	10.1301	6.07512	135
1	47787873	47789877	Zm00001d028826	Zm00001d028826_T001	+	1	47787334	47787546	5F9-1_peak_167	75	.	4.92587	7.53305	3.88495	51
1	48128231	48128960	Zm00001d028834	Zm00001d028834_T001	+	1	48128082	48128401	5F9-1_peak_168	105	.	6.1385	10.5339	6.36335	99
1	49176438	49177083	Zm00001d028870	Zm00001d028870_T001	-	1	49177308	49177606	5F9-1_peak_171	90	.	6.31904	9.06471	5.14155	173
1	51602497	51603012	Zm00001d028922	Zm00001d028922_T001	-	1	51601117	51601647	5F9-1_peak_174	133	.	7.51245	13.3385	8.79482	221
1	52310306	52310813	Zm00001d028941	Zm00001d028941_T001	+	1	52309363	52309992	5F9-1_peak_179	213	.	12.1775	21.3267	15.7806	453
1	52938629	52943611	Zm00001d028960	Zm00001d028960_T001	-	1	52945328	52945856	5F9-1_peak_181	79	.	5.72599	7.99793	4.26056	192
1	52938629	52945198	Zm00001d028960	Zm00001d028960_T002	-	1	52945328	52945856	5F9-1_peak_181	79	.	5.72599	7.99793	4.26056	192
1	52938629	52945326	Zm00001d028960	Zm00001d028960_T004	-	1	52945328	52945856	5F9-1_peak_181	79	.	5.72599	7.99793	4.26056	192
1	52938629	52945326	Zm00001d028960	Zm00001d028960_T003	-	1	52945328	52945856	5F9-1_peak_181	79	.	5.72599	7.99793	4.26056	192
1	52938630	52945167	Zm00001d028960	Zm00001d028960_T006	-	1	52945328	52945856	5F9-1_peak_181	79	.	5.72599	7.99793	4.26056	192
1	52938630	52945207	Zm00001d028960	Zm00001d028960_T007	-	1	52945328	52945856	5F9-1_peak_181	79	.	5.72599	7.99793	4.26056	192
1	52938687	52945113	Zm00001d028960	Zm00001d028960_T009	-	1	52945328	52945856	5F9-1_peak_181	79	.	5.72599	7.99793	4.26056	192
1	53030836	53032126	Zm00001d028962	Zm00001d028962_T001	+	1	53030586	53030900	5F9-1_peak_182	195	.	11.6743	19.5339	14.1478	90
1	53190336	53190834	Zm00001d028968	Zm00001d028968_T001	-	1	53190858	53191392	5F9-1_peak_183	155	.	9.45682	15.5551	10.695	202
1	53368437	53370381	Zm00001d028974	Zm00001d028974_T001	+	1	53366489	53366809	5F9-1_peak_184	78	.	5.76916	7.87263	4.15819	308
1	53759428	53763250	Zm00001d028988	Zm00001d028988_T001	-	1	53756824	53757466	5F9-1_peak_185	89	.	4.17713	8.90394	5.004	317
1	53771916	53776759	Zm00001d028989	Zm00001d028989_T002	-	1	53771412	53771882	5F9-1_peak_186	188	.	11.4818	18.8433	13.5987	170
1	53771916	53776759	Zm00001d028989	Zm00001d028989_T001	-	1	53771412	53771882	5F9-1_peak_186	188	.	11.4818	18.8433	13.5987	170
1	53771943	53776759	Zm00001d028989	Zm00001d028989_T004	-	1	53771412	53771882	5F9-1_peak_186	188	.	11.4818	18.8433	13.5987	170
1	54451903	54480490	Zm00001d029004	Zm00001d029004_T002	+	1	54451012	54451289	5F9-1_peak_189	126	.	7.2665	12.6555	8.17572	98
1	54451940	54479601	Zm00001d029004	Zm00001d029004_T003	+	1	54451012	54451289	5F9-1_peak_189	126	.	7.2665	12.6555	8.17572	98
1	54451965	54480478	Zm00001d029004	Zm00001d029004_T004	+	1	54451012	54451289	5F9-1_peak_189	126	.	7.2665	12.6555	8.17572	98
1	54451968	54480478	Zm00001d029004	Zm00001d029004_T005	+	1	54451012	54451289	5F9-1_peak_189	126	.	7.2665	12.6555	8.17572	98
1	54451980	54480478	Zm00001d029004	Zm00001d029004_T008	+	1	54451012	54451289	5F9-1_peak_189	126	.	7.2665	12.6555	8.17572	98
1	54451980	54480479	Zm00001d029004	Zm00001d029004_T010	+	1	54451012	54451289	5F9-1_peak_189	126	.	7.2665	12.6555	8.17572	98
1	54451980	54480530	Zm00001d029004	Zm00001d029004_T014	+	1	54451012	54451289	5F9-1_peak_189	126	.	7.2665	12.6555	8.17572	98
1	54451980	54480530	Zm00001d029004	Zm00001d029004_T011	+	1	54451012	54451289	5F9-1_peak_189	126	.	7.2665	12.6555	8.17572	98
1	54451980	54480530	Zm00001d029004	Zm00001d029004_T013	+	1	54451012	54451289	5F9-1_peak_189	126	.	7.2665	12.6555	8.17572	98
1	54451980	54480543	Zm00001d029004	Zm00001d029004_T016	+	1	54451012	54451289	5F9-1_peak_189	126	.	7.2665	12.6555	8.17572	98
1	54451980	54480612	Zm00001d029004	Zm00001d029004_T018	+	1	54451012	54451289	5F9-1_peak_189	126	.	7.2665	12.6555	8.17572	98
1	54451980	54480612	Zm00001d029004	Zm00001d029004_T017	+	1	54451012	54451289	5F9-1_peak_189	126	.	7.2665	12.6555	8.17572	98
1	54451980	54480625	Zm00001d029004	Zm00001d029004_T019	+	1	54451012	54451289	5F9-1_peak_189	126	.	7.2665	12.6555	8.17572	98
1	54451980	54484683	Zm00001d029004	Zm00001d029004_T021	+	1	54451012	54451289	5F9-1_peak_189	126	.	7.2665	12.6555	8.17572	98
1	54451995	54466138	Zm00001d029004	Zm00001d029004_T022	+	1	54451012	54451289	5F9-1_peak_189	126	.	7.2665	12.6555	8.17572	98
1	54451995	54480488	Zm00001d029004	Zm00001d029004_T023	+	1	54451012	54451289	5F9-1_peak_189	126	.	7.2665	12.6555	8.17572	98
1	54451995	54480565	Zm00001d029004	Zm00001d029004_T025	+	1	54451012	54451289	5F9-1_peak_189	126	.	7.2665	12.6555	8.17572	98
1	54452011	54480478	Zm00001d029004	Zm00001d029004_T027	+	1	54451012	54451289	5F9-1_peak_189	126	.	7.2665	12.6555	8.17572	98
1	54452011	54480479	Zm00001d029004	Zm00001d029004_T028	+	1	54451012	54451289	5F9-1_peak_189	126	.	7.2665	12.6555	8.17572	98
1	54452011	54480488	Zm00001d029004	Zm00001d029004_T029	+	1	54451012	54451289	5F9-1_peak_189	126	.	7.2665	12.6555	8.17572	98
1	54452012	54480550	Zm00001d029004	Zm00001d029004_T033	+	1	54451012	54451289	5F9-1_peak_189	126	.	7.2665	12.6555	8.17572	98
1	54452012	54480565	Zm00001d029004	Zm00001d029004_T034	+	1	54451012	54451289	5F9-1_peak_189	126	.	7.2665	12.6555	8.17572	98
1	54452012	54480612	Zm00001d029004	Zm00001d029004_T036	+	1	54451012	54451289	5F9-1_peak_189	126	.	7.2665	12.6555	8.17572	98
1	54452012	54484683	Zm00001d029004	Zm00001d029004_T039	+	1	54451012	54451289	5F9-1_peak_189	126	.	7.2665	12.6555	8.17572	98
1	54452013	54480424	Zm00001d029004	Zm00001d029004_T041	+	1	54451012	54451289	5F9-1_peak_189	126	.	7.2665	12.6555	8.17572	98
1	54452013	54480543	Zm00001d029004	Zm00001d029004_T042	+	1	54451012	54451289	5F9-1_peak_189	126	.	7.2665	12.6555	8.17572	98
1	54452015	54480543	Zm00001d029004	Zm00001d029004_T044	+	1	54451012	54451289	5F9-1_peak_189	126	.	7.2665	12.6555	8.17572	98
1	54452015	54480543	Zm00001d029004	Zm00001d029004_T046	+	1	54451012	54451289	5F9-1_peak_189	126	.	7.2665	12.6555	8.17572	98
1	54452015	54480543	Zm00001d029004	Zm00001d029004_T047	+	1	54451012	54451289	5F9-1_peak_189	126	.	7.2665	12.6555	8.17572	98
1	54452015	54480625	Zm00001d029004	Zm00001d029004_T049	+	1	54451012	54451289	5F9-1_peak_189	126	.	7.2665	12.6555	8.17572	98
1	54452016	54480462	Zm00001d029004	Zm00001d029004_T051	+	1	54451012	54451289	5F9-1_peak_189	126	.	7.2665	12.6555	8.17572	98
1	54452016	54480472	Zm00001d029004	Zm00001d029004_T053	+	1	54451012	54451289	5F9-1_peak_189	126	.	7.2665	12.6555	8.17572	98
1	54452016	54480478	Zm00001d029004	Zm00001d029004_T055	+	1	54451012	54451289	5F9-1_peak_189	126	.	7.2665	12.6555	8.17572	98
1	54452016	54480479	Zm00001d029004	Zm00001d029004_T056	+	1	54451012	54451289	5F9-1_peak_189	126	.	7.2665	12.6555	8.17572	98
1	54452016	54480543	Zm00001d029004	Zm00001d029004_T058	+	1	54451012	54451289	5F9-1_peak_189	126	.	7.2665	12.6555	8.17572	98
1	54452019	54480448	Zm00001d029004	Zm00001d029004_T059	+	1	54451012	54451289	5F9-1_peak_189	126	.	7.2665	12.6555	8.17572	98
1	54452019	54480451	Zm00001d029004	Zm00001d029004_T060	+	1	54451012	54451289	5F9-1_peak_189	126	.	7.2665	12.6555	8.17572	98
1	54452019	54480475	Zm00001d029004	Zm00001d029004_T061	+	1	54451012	54451289	5F9-1_peak_189	126	.	7.2665	12.6555	8.17572	98
1	54452020	54480441	Zm00001d029004	Zm00001d029004_T062	+	1	54451012	54451289	5F9-1_peak_189	126	.	7.2665	12.6555	8.17572	98
1	54452026	54480466	Zm00001d029004	Zm00001d029004_T065	+	1	54451012	54451289	5F9-1_peak_189	126	.	7.2665	12.6555	8.17572	98
1	54452026	54480530	Zm00001d029004	Zm00001d029004_T067	+	1	54451012	54451289	5F9-1_peak_189	126	.	7.2665	12.6555	8.17572	98
1	54452029	54480441	Zm00001d029004	Zm00001d029004_T070	+	1	54451012	54451289	5F9-1_peak_189	126	.	7.2665	12.6555	8.17572	98
1	54452029	54480543	Zm00001d029004	Zm00001d029004_T071	+	1	54451012	54451289	5F9-1_peak_189	126	.	7.2665	12.6555	8.17572	98
1	54452056	54480530	Zm00001d029004	Zm00001d029004_T074	+	1	54451012	54451289	5F9-1_peak_189	126	.	7.2665	12.6555	8.17572	98
1	54452066	54480479	Zm00001d029004	Zm00001d029004_T075	+	1	54451012	54451289	5F9-1_peak_189	126	.	7.2665	12.6555	8.17572	98
1	54452081	54480612	Zm00001d029004	Zm00001d029004_T077	+	1	54451012	54451289	5F9-1_peak_189	126	.	7.2665	12.6555	8.17572	98
1	54452090	54480580	Zm00001d029004	Zm00001d029004_T079	+	1	54451012	54451289	5F9-1_peak_189	126	.	7.2665	12.6555	8.17572	98
1	54452141	54480530	Zm00001d029004	Zm00001d029004_T082	+	1	54451012	54451289	5F9-1_peak_189	126	.	7.2665	12.6555	8.17572	98
1	54452153	54480530	Zm00001d029004	Zm00001d029004_T083	+	1	54451012	54451289	5F9-1_peak_189	126	.	7.2665	12.6555	8.17572	98
1	54452272	54480565	Zm00001d029004	Zm00001d029004_T086	+	1	54451012	54451289	5F9-1_peak_189	126	.	7.2665	12.6555	8.17572	98
1	54452326	54480625	Zm00001d029004	Zm00001d029004_T087	+	1	54451012	54451289	5F9-1_peak_189	126	.	7.2665	12.6555	8.17572	98
1	54452364	54480580	Zm00001d029004	Zm00001d029004_T088	+	1	54451012	54451289	5F9-1_peak_189	126	.	7.2665	12.6555	8.17572	98
1	54452385	54479403	Zm00001d029004	Zm00001d029004_T092	+	1	54451012	54451289	5F9-1_peak_189	126	.	7.2665	12.6555	8.17572	98
1	56029930	56037099	Zm00001d029046	Zm00001d029046_T001	+	1	56038613	56038861	5F9-1_peak_191	112	.	7.52494	11.2009	6.97419	110
1	56029930	56037966	Zm00001d029046	Zm00001d029046_T002	+	1	56038613	56038861	5F9-1_peak_191	112	.	7.52494	11.2009	6.97419	110
1	56029961	56037855	Zm00001d029046	Zm00001d029046_T003	+	1	56038613	56038861	5F9-1_peak_191	112	.	7.52494	11.2009	6.97419	110
1	56029974	56037696	Zm00001d029046	Zm00001d029046_T004	+	1	56038613	56038861	5F9-1_peak_191	112	.	7.52494	11.2009	6.97419	110
1	56029993	56037185	Zm00001d029046	Zm00001d029046_T007	+	1	56038613	56038861	5F9-1_peak_191	112	.	7.52494	11.2009	6.97419	110
1	56029994	56037696	Zm00001d029046	Zm00001d029046_T009	+	1	56038613	56038861	5F9-1_peak_191	112	.	7.52494	11.2009	6.97419	110
1	56029994	56037696	Zm00001d029046	Zm00001d029046_T010	+	1	56038613	56038861	5F9-1_peak_191	112	.	7.52494	11.2009	6.97419	110
1	56029994	56037696	Zm00001d029046	Zm00001d029046_T012	+	1	56038613	56038861	5F9-1_peak_191	112	.	7.52494	11.2009	6.97419	110
1	56029994	56037858	Zm00001d029046	Zm00001d029046_T013	+	1	56038613	56038861	5F9-1_peak_191	112	.	7.52494	11.2009	6.97419	110
1	56030000	56037966	Zm00001d029046	Zm00001d029046_T015	+	1	56038613	56038861	5F9-1_peak_191	112	.	7.52494	11.2009	6.97419	110
1	56030003	56037615	Zm00001d029046	Zm00001d029046_T017	+	1	56038613	56038861	5F9-1_peak_191	112	.	7.52494	11.2009	6.97419	110
1	56030100	56037620	Zm00001d029046	Zm00001d029046_T019	+	1	56038613	56038861	5F9-1_peak_191	112	.	7.52494	11.2009	6.97419	110
1	56030794	56037667	Zm00001d029046	Zm00001d029046_T021	+	1	56038613	56038861	5F9-1_peak_191	112	.	7.52494	11.2009	6.97419	110
1	56031324	56037102	Zm00001d029046	Zm00001d029046_T022	+	1	56038613	56038861	5F9-1_peak_191	112	.	7.52494	11.2009	6.97419	110
1	56031625	56037649	Zm00001d029046	Zm00001d029046_T023	+	1	56038613	56038861	5F9-1_peak_191	112	.	7.52494	11.2009	6.97419	110
1	56040099	56042760	Zm00001d029047	Zm00001d029047_T001	+	1	56038613	56038861	5F9-1_peak_191	112	.	7.52494	11.2009	6.97419	110
1	56919000	56921369	Zm00001d029065	Zm00001d029065_T001	+	1	56922240	56922669	5F9-1_peak_192	69	.	5.48844	6.95302	3.37634	133
1	56999171	57000011	Zm00001d029067	Zm00001d029067_T001	-	1	57000421	57000730	5F9-1_peak_193	111	.	7.2895	11.1506	6.92541	146
1	60225657	60228927	Zm00001d029140	Zm00001d029140_T002	-	1	60228813	60229041	5F9-1_peak_195	102	.	7.14231	10.2023	6.09527	109
1	60225657	60228927	Zm00001d029140	Zm00001d029140_T001	-	1	60228813	60229041	5F9-1_peak_195	102	.	7.14231	10.2023	6.09527	109
1	60225657	60228992	Zm00001d029140	Zm00001d029140_T003	-	1	60228813	60229041	5F9-1_peak_195	102	.	7.14231	10.2023	6.09527	109
1	60531178	60535397	Zm00001d029149	Zm00001d029149_T001	+	1	60530868	60531492	5F9-1_peak_196	73	.	5.861	7.33869	3.71586	258
1	60874572	60876557	Zm00001d029164	Zm00001d029164_T001	+	1	60874037	60874514	5F9-1_peak_197	74	.	4.77832	7.42117	3.7942	64
1	60926350	60927317	Zm00001d029169	Zm00001d029169_T001	+	1	60927514	60927821	5F9-1_peak_198	181	.	10.6597	18.1135	12.9273	142
1	60930750	60934137	Zm00001d029170	Zm00001d029170_T001	+	1	60934895	60936277	5F9-1_peak_199	199	.	10.6007	19.9377	14.4801	414
1	60930750	60934311	Zm00001d029170	Zm00001d029170_T002	+	1	60934895	60936277	5F9-1_peak_199	199	.	10.6007	19.9377	14.4801	414
1	60930848	60934278	Zm00001d029170	Zm00001d029170_T003	+	1	60934895	60936277	5F9-1_peak_199	199	.	10.6007	19.9377	14.4801	414
1	60930916	60934137	Zm00001d029170	Zm00001d029170_T004	+	1	60934895	60936277	5F9-1_peak_199	199	.	10.6007	19.9377	14.4801	414
1	60930916	60934277	Zm00001d029170	Zm00001d029170_T005	+	1	60934895	60936277	5F9-1_peak_199	199	.	10.6007	19.9377	14.4801	414
1	60932393	60934277	Zm00001d029170	Zm00001d029170_T006	+	1	60934895	60936277	5F9-1_peak_199	199	.	10.6007	19.9377	14.4801	414
1	60932914	60934258	Zm00001d029170	Zm00001d029170_T007	+	1	60934895	60936277	5F9-1_peak_199	199	.	10.6007	19.9377	14.4801	414
1	62419476	62427352	Zm00001d029208	Zm00001d029208_T001	+	1	62426613	62426908	5F9-1_peak_200	76	.	5.75974	7.63803	3.95922	60
1	62419517	62426432	Zm00001d029208	Zm00001d029208_T002	+	1	62426613	62426908	5F9-1_peak_200	76	.	5.75974	7.63803	3.95922	60
1	62425500	62427254	Zm00001d029208	Zm00001d029208_T003	+	1	62426613	62426908	5F9-1_peak_200	76	.	5.75974	7.63803	3.95922	60
1	67228812	67231314	Zm00001d029356	Zm00001d029356_T001	-	1	67226967	67227434	5F9-1_peak_202	135	.	8.01542	13.5899	8.97974	313
1	67228812	67231314	Zm00001d029356	Zm00001d029356_T001	-	1	67231201	67231499	5F9-1_peak_203	127	.	8.0526	12.7621	8.26404	126
1	67229066	67231308	Zm00001d029356	Zm00001d029356_T002	-	1	67226967	67227434	5F9-1_peak_202	135	.	8.01542	13.5899	8.97974	313
1	67229066	67231308	Zm00001d029356	Zm00001d029356_T002	-	1	67231201	67231499	5F9-1_peak_203	127	.	8.0526	12.7621	8.26404	126
1	67229077	67231308	Zm00001d029356	Zm00001d029356_T003	-	1	67226967	67227434	5F9-1_peak_202	135	.	8.01542	13.5899	8.97974	313
1	67229077	67231308	Zm00001d029356	Zm00001d029356_T003	-	1	67231201	67231499	5F9-1_peak_203	127	.	8.0526	12.7621	8.26404	126
1	67229097	67230678	Zm00001d029356	Zm00001d029356_T004	-	1	67226967	67227434	5F9-1_peak_202	135	.	8.01542	13.5899	8.97974	313
1	67229097	67230678	Zm00001d029356	Zm00001d029356_T004	-	1	67231201	67231499	5F9-1_peak_203	127	.	8.0526	12.7621	8.26404	126
1	67229100	67231296	Zm00001d029356	Zm00001d029356_T005	-	1	67226967	67227434	5F9-1_peak_202	135	.	8.01542	13.5899	8.97974	313
1	67229100	67231296	Zm00001d029356	Zm00001d029356_T005	-	1	67231201	67231499	5F9-1_peak_203	127	.	8.0526	12.7621	8.26404	126
1	67299415	67300911	Zm00001d029358	Zm00001d029358_T001	-	1	67301206	67301484	5F9-1_peak_204	137	.	8.22021	13.7287	9.10411	130
1	67311964	67314047	Zm00001d029359	Zm00001d029359_T001	-	1	67313941	67314362	5F9-1_peak_205	79	.	5.72599	7.99793	4.26056	159
1	67312124	67314012	Zm00001d029359	Zm00001d029359_T002	-	1	67313941	67314362	5F9-1_peak_205	79	.	5.72599	7.99793	4.26056	159
1	67435965	67442277	Zm00001d029361	Zm00001d029361_T001	-	1	67434351	67434811	5F9-1_peak_208	102	.	7.14231	10.2023	6.09527	345
1	67927388	67929661	Zm00001d029371	Zm00001d029371_T001	+	1	67926143	67926768	5F9-1_peak_209	258	.	14.0104	25.8403	19.7477	175
1	68805979	68808371	Zm00001d029394	Zm00001d029394_T001	+	1	68805732	68805958	5F9-1_peak_210	102	.	7.33956	10.2023	6.09527	121
1	68805979	68808399	Zm00001d029394	Zm00001d029394_T002	+	1	68805732	68805958	5F9-1_peak_210	102	.	7.33956	10.2023	6.09527	121
1	68806091	68808399	Zm00001d029394	Zm00001d029394_T003	+	1	68805732	68805958	5F9-1_peak_210	102	.	7.33956	10.2023	6.09527	121
1	68806235	68808399	Zm00001d029394	Zm00001d029394_T004	+	1	68805732	68805958	5F9-1_peak_210	102	.	7.33956	10.2023	6.09527	121
1	71155735	71156329	Zm00001d029447	Zm00001d029447_T001	+	1	71157538	71157939	5F9-1_peak_212	113	.	7.15126	11.3449	7.06729	175
1	71161669	71164215	Zm00001d029448	Zm00001d029448_T001	-	1	71164191	71164476	5F9-1_peak_213	101	.	6.6042	10.1301	6.07512	133
1	71161827	71164148	Zm00001d029448	Zm00001d029448_T002	-	1	71164191	71164476	5F9-1_peak_213	101	.	6.6042	10.1301	6.07512	133
1	73706672	73707614	Zm00001d029506	Zm00001d029506_T001	-	1	73708629	73708900	5F9-1_peak_218	90	.	6.20108	9.08008	5.14263	184
1	77813905	77815328	Zm00001d029582	Zm00001d029582_T001	-	1	77812995	77813211	5F9-1_peak_221	50	.	3.85331	5.0691	1.86679	4
1	77839832	77840687	Zm00001d029583	Zm00001d029583_T001	+	1	77839612	77839875	5F9-1_peak_222	92	.	6.61236	9.21762	5.25599	170
1	78239818	78241044	Zm00001d029594	Zm00001d029594_T001	-	1	78240922	78241220	5F9-1_peak_224	59	.	4.65704	5.94877	2.57645	182
1	78654674	78656117	Zm00001d029601	Zm00001d029601_T001	-	1	78652224	78652711	5F9-1_peak_226	100	.	7.08643	10.0594	6.02702	270
1	78654674	78656117	Zm00001d029601	Zm00001d029601_T002	-	1	78652224	78652711	5F9-1_peak_226	100	.	7.08643	10.0594	6.02702	270
1	78654674	78656117	Zm00001d029601	Zm00001d029601_T003	-	1	78652224	78652711	5F9-1_peak_226	100	.	7.08643	10.0594	6.02702	270
1	79094880	79118054	Zm00001d029608	Zm00001d029608_T001	-	1	79117888	79118139	5F9-1_peak_227	94	.	5.75565	9.41385	5.40799	144
1	79094880	79118107	Zm00001d029608	Zm00001d029608_T004	-	1	79117888	79118139	5F9-1_peak_227	94	.	5.75565	9.41385	5.40799	144
1	79094880	79118107	Zm00001d029608	Zm00001d029608_T002	-	1	79117888	79118139	5F9-1_peak_227	94	.	5.75565	9.41385	5.40799	144
1	79094880	79118107	Zm00001d029608	Zm00001d029608_T005	-	1	79117888	79118139	5F9-1_peak_227	94	.	5.75565	9.41385	5.40799	144
1	79094880	79118107	Zm00001d029608	Zm00001d029608_T003	-	1	79117888	79118139	5F9-1_peak_227	94	.	5.75565	9.41385	5.40799	144
1	79094881	79118107	Zm00001d029608	Zm00001d029608_T007	-	1	79117888	79118139	5F9-1_peak_227	94	.	5.75565	9.41385	5.40799	144
1	79094887	79117990	Zm00001d029608	Zm00001d029608_T008	-	1	79117888	79118139	5F9-1_peak_227	94	.	5.75565	9.41385	5.40799	144
1	79094920	79117959	Zm00001d029608	Zm00001d029608_T011	-	1	79117888	79118139	5F9-1_peak_227	94	.	5.75565	9.41385	5.40799	144
1	79094921	79117915	Zm00001d029608	Zm00001d029608_T013	-	1	79117888	79118139	5F9-1_peak_227	94	.	5.75565	9.41385	5.40799	144
1	79094921	79117990	Zm00001d029608	Zm00001d029608_T014	-	1	79117888	79118139	5F9-1_peak_227	94	.	5.75565	9.41385	5.40799	144
1	79094922	79117958	Zm00001d029608	Zm00001d029608_T015	-	1	79117888	79118139	5F9-1_peak_227	94	.	5.75565	9.41385	5.40799	144
1	79664498	79665299	Zm00001d029617	Zm00001d029617_T001	-	1	79665113	79665523	5F9-1_peak_228	94	.	6.19485	9.41385	5.40799	270
1	79984692	79986558	Zm00001d029620	Zm00001d029620_T001	+	1	79984235	79984875	5F9-1_peak_229	239	.	12.5632	23.9672	18.0295	216
1	80665245	80665596	Zm00001d029630	Zm00001d029630_T001	-	1	80665332	80665967	5F9-1_peak_230	170	.	10.101	17.0392	11.9782	470
1	82474256	82474886	Zm00001d029679	Zm00001d029679_T001	+	1	82473358	82473774	5F9-1_peak_234	78	.	6.10644	7.87263	4.15819	377
1	82569589	82575849	Zm00001d029684	Zm00001d029684_T001	-	1	82575559	82576268	5F9-1_peak_235	118	.	7.53681	11.8473	7.51455	261
1	82569590	82575812	Zm00001d029684	Zm00001d029684_T002	-	1	82575559	82576268	5F9-1_peak_235	118	.	7.53681	11.8473	7.51455	261
1	82569596	82575817	Zm00001d029684	Zm00001d029684_T003	-	1	82575559	82576268	5F9-1_peak_235	118	.	7.53681	11.8473	7.51455	261
1	84139122	84145131	Zm00001d029722	Zm00001d029722_T001	+	1	84136985	84137239	5F9-1_peak_237	105	.	5.9129	10.5339	6.36335	46
1	84139160	84145140	Zm00001d029722	Zm00001d029722_T002	+	1	84136985	84137239	5F9-1_peak_237	105	.	5.9129	10.5339	6.36335	46
1	84139160	84145140	Zm00001d029722	Zm00001d029722_T003	+	1	84136985	84137239	5F9-1_peak_237	105	.	5.9129	10.5339	6.36335	46
1	84139172	84145125	Zm00001d029722	Zm00001d029722_T004	+	1	84136985	84137239	5F9-1_peak_237	105	.	5.9129	10.5339	6.36335	46
1	85781465	85782473	Zm00001d029757	Zm00001d029757_T001	-	1	85782647	85782864	5F9-1_peak_238	56	.	4.77533	5.60167	2.30045	174
1	86529693	86530424	Zm00001d029778	Zm00001d029778_T001	+	1	86529593	86530110	5F9-1_peak_239	126	.	6.8153	12.6555	8.17572	94
1	86734086	86736135	Zm00001d029783	Zm00001d029783_T001	+	1	86732252	86732702	5F9-1_peak_240	131	.	8.51513	13.1063	8.58953	280
1	86734088	86736135	Zm00001d029783	Zm00001d029783_T003	+	1	86732252	86732702	5F9-1_peak_240	131	.	8.51513	13.1063	8.58953	280
1	86734088	86736135	Zm00001d029783	Zm00001d029783_T002	+	1	86732252	86732702	5F9-1_peak_240	131	.	8.51513	13.1063	8.58953	280
1	86734130	86735877	Zm00001d029783	Zm00001d029783_T004	+	1	86732252	86732702	5F9-1_peak_240	131	.	8.51513	13.1063	8.58953	280
1	86770299	86776371	Zm00001d029785	Zm00001d029785_T002	+	1	86770209	86770476	5F9-1_peak_241	65	.	5.09459	6.57827	3.0774	97
1	86770299	86776371	Zm00001d029785	Zm00001d029785_T001	+	1	86770209	86770476	5F9-1_peak_241	65	.	5.09459	6.57827	3.0774	97
1	87657944	87662786	Zm00001d029804	Zm00001d029804_T001	+	1	87663412	87663950	5F9-1_peak_242	264	.	12.9065	26.4054	20.1811	316
1	87745830	87748178	Zm00001d029806	Zm00001d029806_T001	-	1	87747939	87748388	5F9-1_peak_243	66	.	4.69974	6.68146	3.1421	321
1	88468177	88468588	Zm00001d029820	Zm00001d029820_T001	-	1	88468686	88469028	5F9-1_peak_244	84	.	4.7849	8.47902	4.62722	249
1	90315516	90318180	Zm00001d029853	Zm00001d029853_T001	+	1	90313654	90313987	5F9-1_peak_245	69	.	5.13213	6.95302	3.37634	86
1	90315516	90318180	Zm00001d029853	Zm00001d029853_T001	+	1	90314418	90314730	5F9-1_peak_246	102	.	7.2454	10.2101	6.1002	151
1	90316549	90318171	Zm00001d029853	Zm00001d029853_T002	+	1	90314418	90314730	5F9-1_peak_246	102	.	7.2454	10.2101	6.1002	151
1	95220120	95221774	Zm00001d029934	Zm00001d029934_T001	+	1	95218543	95218763	5F9-1_peak_249	79	.	5.84476	7.99793	4.26056	105
1	95220123	95221765	Zm00001d029934	Zm00001d029934_T002	+	1	95218543	95218763	5F9-1_peak_249	79	.	5.84476	7.99793	4.26056	105
1	97311623	97317291	Zm00001d029978	Zm00001d029978_T001	+	1	97318789	97319174	5F9-1_peak_250	93	.	6.60874	9.31432	5.33897	156
1	97311656	97317223	Zm00001d029978	Zm00001d029978_T002	+	1	97318789	97319174	5F9-1_peak_250	93	.	6.60874	9.31432	5.33897	156
1	97311705	97317222	Zm00001d029978	Zm00001d029978_T003	+	1	97318789	97319174	5F9-1_peak_250	93	.	6.60874	9.31432	5.33897	156
1	97311721	97317266	Zm00001d029978	Zm00001d029978_T004	+	1	97318789	97319174	5F9-1_peak_250	93	.	6.60874	9.31432	5.33897	156
1	101087718	101089688	Zm00001d030032	Zm00001d030032_T001	+	1	101089707	101089917	5F9-1_peak_251	88	.	6.40205	8.83286	4.9419	112
1	101087718	101089690	Zm00001d030032	Zm00001d030032_T002	+	1	101089707	101089917	5F9-1_peak_251	88	.	6.40205	8.83286	4.9419	112
1	107181208	107185354	Zm00001d030121	Zm00001d030121_T001	+	1	107180515	107180790	5F9-1_peak_254	135	.	8.80469	13.5086	8.93888	120
1	110297473	110299921	Zm00001d030171	Zm00001d030171_T001	+	1	110297176	110297492	5F9-1_peak_256	110	.	7.42318	11.014	6.79676	45
1	113399320	113402153	Zm00001d030212	Zm00001d030212_T001	+	1	113399027	113399233	5F9-1_peak_258	92	.	6.78062	9.27107	5.29733	87
1	152852767	152854596	Zm00001d030683	Zm00001d030683_T001	+	1	152852149	152852712	5F9-1_peak_262	105	.	5.9129	10.5339	6.36335	416
1	152852802	152854605	Zm00001d030683	Zm00001d030683_T002	+	1	152852149	152852712	5F9-1_peak_262	105	.	5.9129	10.5339	6.36335	416
1	154068956	154069460	Zm00001d030696	Zm00001d030696_T001	-	1	154068983	154069767	5F9-1_peak_263	94	.	5.75565	9.41385	5.40799	382
1	164016949	164031018	Zm00001d030860	Zm00001d030860_T002	+	1	164032534	164032779	5F9-1_peak_264	83	.	5.54616	8.37249	4.59966	60
1	164016949	164031018	Zm00001d030860	Zm00001d030860_T003	+	1	164032534	164032779	5F9-1_peak_264	83	.	5.54616	8.37249	4.59966	60
1	164016999	164030893	Zm00001d030860	Zm00001d030860_T004	+	1	164032534	164032779	5F9-1_peak_264	83	.	5.54616	8.37249	4.59966	60
1	164018871	164031018	Zm00001d030860	Zm00001d030860_T005	+	1	164032534	164032779	5F9-1_peak_264	83	.	5.54616	8.37249	4.59966	60
1	166624510	166627207	Zm00001d030900	Zm00001d030900_T001	+	1	166622499	166623029	5F9-1_peak_269	115	.	6.78184	11.5929	7.29268	187
1	167087180	167087501	Zm00001d030915	Zm00001d030915_T001	+	1	167086535	167087079	5F9-1_peak_270	187	.	10.2393	18.7993	13.571	351
1	167088409	167093959	Zm00001d030916	Zm00001d030916_T001	-	1	167086535	167087079	5F9-1_peak_270	187	.	10.2393	18.7993	13.571	351
1	167088446	167093097	Zm00001d030916	Zm00001d030916_T002	-	1	167086535	167087079	5F9-1_peak_270	187	.	10.2393	18.7993	13.571	351
1	168453786	168458127	Zm00001d030940	Zm00001d030940_T001	+	1	168459441	168459892	5F9-1_peak_272	130	.	8.98888	13.073	8.55691	268
1	168915203	168928386	Zm00001d030955	Zm00001d030955_T001	+	1	168915122	168915375	5F9-1_peak_273	153	.	8.61045	15.3809	10.5305	121
1	168915212	168928173	Zm00001d030955	Zm00001d030955_T002	+	1	168915122	168915375	5F9-1_peak_273	153	.	8.61045	15.3809	10.5305	121
1	168915293	168928386	Zm00001d030955	Zm00001d030955_T003	+	1	168915122	168915375	5F9-1_peak_273	153	.	8.61045	15.3809	10.5305	121
1	169641683	169643906	Zm00001d030969	Zm00001d030969_T001	-	1	169643657	169644056	5F9-1_peak_274	126	.	7.2665	12.6555	8.17572	181
1	172180388	172181046	Zm00001d030988	Zm00001d030988_T001	-	1	172179119	172179324	5F9-1_peak_276	100	.	6.48777	10.0853	6.04526	146
1	172180388	172181046	Zm00001d030988	Zm00001d030988_T001	-	1	172179600	172179903	5F9-1_peak_277	69	.	5.48844	6.95302	3.37634	224
1	172181722	172183926	Zm00001d030989	Zm00001d030989_T001	-	1	172179600	172179903	5F9-1_peak_277	69	.	5.48844	6.95302	3.37634	224
1	174046269	174052289	Zm00001d031024	Zm00001d031024_T001	-	1	174051734	174052212	5F9-1_peak_279	81	.	5.67884	8.10915	4.3611	425
1	174046269	174052289	Zm00001d031024	Zm00001d031024_T001	-	1	174052902	174053252	5F9-1_peak_280	120	.	8.29877	12.0395	7.67161	204
1	174046270	174052289	Zm00001d031024	Zm00001d031024_T002	-	1	174051734	174052212	5F9-1_peak_279	81	.	5.67884	8.10915	4.3611	425
1	174046270	174052289	Zm00001d031024	Zm00001d031024_T002	-	1	174052902	174053252	5F9-1_peak_280	120	.	8.29877	12.0395	7.67161	204
1	174046271	174052289	Zm00001d031024	Zm00001d031024_T003	-	1	174051734	174052212	5F9-1_peak_279	81	.	5.67884	8.10915	4.3611	425
1	174046271	174052289	Zm00001d031024	Zm00001d031024_T003	-	1	174052902	174053252	5F9-1_peak_280	120	.	8.29877	12.0395	7.67161	204
1	177231868	177233915	Zm00001d031099	Zm00001d031099_T001	+	1	177234672	177235057	5F9-1_peak_281	111	.	7.48027	11.1506	6.92541	92
1	177231954	177233848	Zm00001d031099	Zm00001d031099_T002	+	1	177234672	177235057	5F9-1_peak_281	111	.	7.48027	11.1506	6.92541	92
1	177231954	177233915	Zm00001d031099	Zm00001d031099_T003	+	1	177234672	177235057	5F9-1_peak_281	111	.	7.48027	11.1506	6.92541	92
1	177235180	177235636	Zm00001d031100	Zm00001d031100_T001	+	1	177234672	177235057	5F9-1_peak_281	111	.	7.48027	11.1506	6.92541	92
1	177235738	177243001	Zm00001d031101	Zm00001d031101_T002	-	1	177234672	177235057	5F9-1_peak_281	111	.	7.48027	11.1506	6.92541	92
1	177235991	177237407	Zm00001d031101	Zm00001d031101_T003	-	1	177234672	177235057	5F9-1_peak_281	111	.	7.48027	11.1506	6.92541	92
1	178717019	178719023	Zm00001d031127	Zm00001d031127_T001	-	1	178718600	178719416	5F9-1_peak_283	257	.	14.6312	25.7091	19.6601	620
1	178717051	178718044	Zm00001d031127	Zm00001d031127_T002	-	1	178718600	178719416	5F9-1_peak_283	257	.	14.6312	25.7091	19.6601	620
1	178922268	178923900	Zm00001d031131	Zm00001d031131_T001	+	1	178921927	178922257	5F9-1_peak_284	94	.	6.41445	9.41385	5.40799	151
1	181314459	181317451	Zm00001d031179	Zm00001d031179_T001	-	1	181317446	181317776	5F9-1_peak_286	100	.	7.19862	10.058	6.02702	209
1	181707375	181709794	Zm00001d031188	Zm00001d031188_T001	-	1	181706334	181706570	5F9-1_peak_287	105	.	5.9129	10.5339	6.36335	153
1	181707375	181713746	Zm00001d031188	Zm00001d031188_T002	-	1	181706334	181706570	5F9-1_peak_287	105	.	5.9129	10.5339	6.36335	153
1	182293106	182294953	Zm00001d031209	Zm00001d031209_T001	+	1	182292687	182292978	5F9-1_peak_288	159	.	8.2246	15.9045	11.0223	164
1	182293125	182294885	Zm00001d031209	Zm00001d031209_T002	+	1	182292687	182292978	5F9-1_peak_288	159	.	8.2246	15.9045	11.0223	164
1	182379166	182384439	Zm00001d031212	Zm00001d031212_T001	+	1	182384151	182384398	5F9-1_peak_289	152	.	9.70654	15.2697	10.4463	101
1	182379166	182384473	Zm00001d031212	Zm00001d031212_T002	+	1	182384151	182384398	5F9-1_peak_289	152	.	9.70654	15.2697	10.4463	101
1	182379211	182384439	Zm00001d031212	Zm00001d031212_T003	+	1	182384151	182384398	5F9-1_peak_289	152	.	9.70654	15.2697	10.4463	101
1	182379265	182384440	Zm00001d031212	Zm00001d031212_T004	+	1	182384151	182384398	5F9-1_peak_289	152	.	9.70654	15.2697	10.4463	101
1	182385064	182386594	Zm00001d031213	Zm00001d031213_T001	-	1	182384151	182384398	5F9-1_peak_289	152	.	9.70654	15.2697	10.4463	101
1	182484847	182492399	Zm00001d031217	Zm00001d031217_T002	-	1	182492150	182492443	5F9-1_peak_290	75	.	4.87725	7.54716	3.88495	38
1	182484847	182492517	Zm00001d031217	Zm00001d031217_T003	-	1	182492150	182492443	5F9-1_peak_290	75	.	4.87725	7.54716	3.88495	38
1	182484961	182492517	Zm00001d031217	Zm00001d031217_T005	-	1	182492150	182492443	5F9-1_peak_290	75	.	4.87725	7.54716	3.88495	38
1	182657006	182661933	Zm00001d031223	Zm00001d031223_T001	+	1	182660200	182660612	5F9-1_peak_291	53	.	4.92595	5.34117	2.09724	22
1	182657020	182659983	Zm00001d031223	Zm00001d031223_T002	+	1	182660200	182660612	5F9-1_peak_291	53	.	4.92595	5.34117	2.09724	22
1	182657047	182660158	Zm00001d031223	Zm00001d031223_T003	+	1	182660200	182660612	5F9-1_peak_291	53	.	4.92595	5.34117	2.09724	22
1	182662542	182663088	Zm00001d031224	Zm00001d031224_T001	-	1	182660200	182660612	5F9-1_peak_291	53	.	4.92595	5.34117	2.09724	22
1	184859498	184860221	Zm00001d031278	Zm00001d031278_T001	+	1	184858984	184859245	5F9-1_peak_292	93	.	5.88569	9.34334	5.36432	183
1	185319206	185332362	Zm00001d031289	Zm00001d031289_T001	+	1	185319212	185319541	5F9-1_peak_293	94	.	5.97525	9.41385	5.40799	160
1	185319206	185332362	Zm00001d031289	Zm00001d031289_T004	+	1	185319212	185319541	5F9-1_peak_293	94	.	5.97525	9.41385	5.40799	160
1	185319206	185332362	Zm00001d031289	Zm00001d031289_T005	+	1	185319212	185319541	5F9-1_peak_293	94	.	5.97525	9.41385	5.40799	160
1	185319206	185332362	Zm00001d031289	Zm00001d031289_T003	+	1	185319212	185319541	5F9-1_peak_293	94	.	5.97525	9.41385	5.40799	160
1	185319206	185332362	Zm00001d031289	Zm00001d031289_T002	+	1	185319212	185319541	5F9-1_peak_293	94	.	5.97525	9.41385	5.40799	160
1	185319206	185332363	Zm00001d031289	Zm00001d031289_T006	+	1	185319212	185319541	5F9-1_peak_293	94	.	5.97525	9.41385	5.40799	160
1	185319206	185332363	Zm00001d031289	Zm00001d031289_T007	+	1	185319212	185319541	5F9-1_peak_293	94	.	5.97525	9.41385	5.40799	160
1	185319207	185330316	Zm00001d031289	Zm00001d031289_T008	+	1	185319212	185319541	5F9-1_peak_293	94	.	5.97525	9.41385	5.40799	160
1	185319211	185331449	Zm00001d031289	Zm00001d031289_T009	+	1	185319212	185319541	5F9-1_peak_293	94	.	5.97525	9.41385	5.40799	160
1	185319405	185331324	Zm00001d031289	Zm00001d031289_T011	+	1	185319212	185319541	5F9-1_peak_293	94	.	5.97525	9.41385	5.40799	160
1	186052723	186053956	Zm00001d031325	Zm00001d031325_T001	-	1	186053775	186054011	5F9-1_peak_294	86	.	6.15607	8.60818	4.72527	169
1	186054717	186062187	Zm00001d031326	Zm00001d031326_T001	-	1	186053775	186054011	5F9-1_peak_294	86	.	6.15607	8.60818	4.72527	169
1	186054717	186062670	Zm00001d031326	Zm00001d031326_T003	-	1	186053775	186054011	5F9-1_peak_294	86	.	6.15607	8.60818	4.72527	169
1	186054717	186062670	Zm00001d031326	Zm00001d031326_T002	-	1	186053775	186054011	5F9-1_peak_294	86	.	6.15607	8.60818	4.72527	169
1	189580902	189591151	Zm00001d031422	Zm00001d031422_T003	+	1	189592620	189593198	5F9-1_peak_295	61	.	3.87256	6.17368	2.78067	350
1	189580902	189591151	Zm00001d031422	Zm00001d031422_T002	+	1	189592620	189593198	5F9-1_peak_295	61	.	3.87256	6.17368	2.78067	350
1	189580902	189591151	Zm00001d031422	Zm00001d031422_T001	+	1	189592620	189593198	5F9-1_peak_295	61	.	3.87256	6.17368	2.78067	350
1	189580902	189591158	Zm00001d031422	Zm00001d031422_T004	+	1	189592620	189593198	5F9-1_peak_295	61	.	3.87256	6.17368	2.78067	350
1	189580902	189591158	Zm00001d031422	Zm00001d031422_T005	+	1	189592620	189593198	5F9-1_peak_295	61	.	3.87256	6.17368	2.78067	350
1	189580902	189591158	Zm00001d031422	Zm00001d031422_T006	+	1	189592620	189593198	5F9-1_peak_295	61	.	3.87256	6.17368	2.78067	350
1	189580979	189590651	Zm00001d031422	Zm00001d031422_T010	+	1	189592620	189593198	5F9-1_peak_295	61	.	3.87256	6.17368	2.78067	350
1	189580987	189591151	Zm00001d031422	Zm00001d031422_T011	+	1	189592620	189593198	5F9-1_peak_295	61	.	3.87256	6.17368	2.78067	350
1	189584089	189590666	Zm00001d031422	Zm00001d031422_T012	+	1	189592620	189593198	5F9-1_peak_295	61	.	3.87256	6.17368	2.78067	350
1	189593204	189593937	Zm00001d031423	Zm00001d031423_T001	+	1	189592620	189593198	5F9-1_peak_295	61	.	3.87256	6.17368	2.78067	350
1	190284562	190291412	Zm00001d031447	Zm00001d031447_T001	-	1	190291846	190292411	5F9-1_peak_296	50	.	3.73814	5.08049	1.8736	240
1	190284562	190291412	Zm00001d031447	Zm00001d031447_T002	-	1	190291846	190292411	5F9-1_peak_296	50	.	3.73814	5.08049	1.8736	240
1	190284562	190291949	Zm00001d031447	Zm00001d031447_T003	-	1	190291846	190292411	5F9-1_peak_296	50	.	3.73814	5.08049	1.8736	240
1	190284584	190291672	Zm00001d031447	Zm00001d031447_T004	-	1	190291846	190292411	5F9-1_peak_296	50	.	3.73814	5.08049	1.8736	240
1	190284602	190291949	Zm00001d031447	Zm00001d031447_T007	-	1	190291846	190292411	5F9-1_peak_296	50	.	3.73814	5.08049	1.8736	240
1	190284635	190291837	Zm00001d031447	Zm00001d031447_T008	-	1	190291846	190292411	5F9-1_peak_296	50	.	3.73814	5.08049	1.8736	240
1	190284644	190291766	Zm00001d031447	Zm00001d031447_T011	-	1	190291846	190292411	5F9-1_peak_296	50	.	3.73814	5.08049	1.8736	240
1	190284645	190290297	Zm00001d031447	Zm00001d031447_T012	-	1	190291846	190292411	5F9-1_peak_296	50	.	3.73814	5.08049	1.8736	240
1	190284716	190291777	Zm00001d031447	Zm00001d031447_T016	-	1	190291846	190292411	5F9-1_peak_296	50	.	3.73814	5.08049	1.8736	240
1	190284716	190291949	Zm00001d031447	Zm00001d031447_T017	-	1	190291846	190292411	5F9-1_peak_296	50	.	3.73814	5.08049	1.8736	240
1	190284759	190291766	Zm00001d031447	Zm00001d031447_T018	-	1	190291846	190292411	5F9-1_peak_296	50	.	3.73814	5.08049	1.8736	240
1	190284817	190291759	Zm00001d031447	Zm00001d031447_T021	-	1	190291846	190292411	5F9-1_peak_296	50	.	3.73814	5.08049	1.8736	240
1	190284868	190291719	Zm00001d031447	Zm00001d031447_T022	-	1	190291846	190292411	5F9-1_peak_296	50	.	3.73814	5.08049	1.8736	240
1	190285267	190291030	Zm00001d031447	Zm00001d031447_T028	-	1	190291846	190292411	5F9-1_peak_296	50	.	3.73814	5.08049	1.8736	240
1	190285267	190291030	Zm00001d031447	Zm00001d031447_T023	-	1	190291846	190292411	5F9-1_peak_296	50	.	3.73814	5.08049	1.8736	240
1	190285267	190291030	Zm00001d031447	Zm00001d031447_T026	-	1	190291846	190292411	5F9-1_peak_296	50	.	3.73814	5.08049	1.8736	240
1	190285267	190291292	Zm00001d031447	Zm00001d031447_T046	-	1	190291846	190292411	5F9-1_peak_296	50	.	3.73814	5.08049	1.8736	240
1	190285267	190291292	Zm00001d031447	Zm00001d031447_T041	-	1	190291846	190292411	5F9-1_peak_296	50	.	3.73814	5.08049	1.8736	240
1	190285267	190291292	Zm00001d031447	Zm00001d031447_T034	-	1	190291846	190292411	5F9-1_peak_296	50	.	3.73814	5.08049	1.8736	240
1	190285267	190291292	Zm00001d031447	Zm00001d031447_T039	-	1	190291846	190292411	5F9-1_peak_296	50	.	3.73814	5.08049	1.8736	240
1	190285564	190290892	Zm00001d031447	Zm00001d031447_T053	-	1	190291846	190292411	5F9-1_peak_296	50	.	3.73814	5.08049	1.8736	240
1	190316536	190321646	Zm00001d031449	Zm00001d031449_T001	+	1	190318698	190319070	5F9-1_peak_297	65	.	5.26323	6.57827	3.0774	215
1	190319306	190321767	Zm00001d031449	Zm00001d031449_T002	+	1	190318698	190319070	5F9-1_peak_297	65	.	5.26323	6.57827	3.0774	215
1	193693868	193697183	Zm00001d031539	Zm00001d031539_T001	+	1	193693845	193694119	5F9-1_peak_298	83	.	5.96938	8.37249	4.59966	62
1	193693868	193697232	Zm00001d031539	Zm00001d031539_T003	+	1	193693845	193694119	5F9-1_peak_298	83	.	5.96938	8.37249	4.59966	62
1	193693868	193697232	Zm00001d031539	Zm00001d031539_T004	+	1	193693845	193694119	5F9-1_peak_298	83	.	5.96938	8.37249	4.59966	62
1	193693868	193697232	Zm00001d031539	Zm00001d031539_T002	+	1	193693845	193694119	5F9-1_peak_298	83	.	5.96938	8.37249	4.59966	62
1	194370599	194371395	Zm00001d031562	Zm00001d031562_T001	-	1	194371235	194371488	5F9-1_peak_299	66	.	4.69974	6.68146	3.1421	76
1	195511707	195521787	Zm00001d031584	Zm00001d031584_T001	+	1	195509881	195510357	5F9-1_peak_301	54	.	4.88963	5.40206	2.15169	114
1	197351129	197355401	Zm00001d031648	Zm00001d031648_T001	-	1	197355138	197355534	5F9-1_peak_302	106	.	7.15767	10.6767	6.47296	174
1	197351281	197355292	Zm00001d031648	Zm00001d031648_T002	-	1	197355138	197355534	5F9-1_peak_302	106	.	7.15767	10.6767	6.47296	174
1	197351281	197355424	Zm00001d031648	Zm00001d031648_T003	-	1	197355138	197355534	5F9-1_peak_302	106	.	7.15767	10.6767	6.47296	174
1	197351281	197355424	Zm00001d031648	Zm00001d031648_T004	-	1	197355138	197355534	5F9-1_peak_302	106	.	7.15767	10.6767	6.47296	174
1	197918029	197921539	Zm00001d031662	Zm00001d031662_T001	-	1	197921697	197921905	5F9-1_peak_304	83	.	5.96938	8.37249	4.59966	78
1	198119171	198130782	Zm00001d031667	Zm00001d031667_T005	-	1	198130915	198131444	5F9-1_peak_305	185	.	10.6061	18.5404	13.3273	179
1	198119171	198130782	Zm00001d031667	Zm00001d031667_T004	-	1	198130915	198131444	5F9-1_peak_305	185	.	10.6061	18.5404	13.3273	179
1	198119171	198130782	Zm00001d031667	Zm00001d031667_T002	-	1	198130915	198131444	5F9-1_peak_305	185	.	10.6061	18.5404	13.3273	179
1	198119171	198130782	Zm00001d031667	Zm00001d031667_T001	-	1	198130915	198131444	5F9-1_peak_305	185	.	10.6061	18.5404	13.3273	179
1	198119171	198130782	Zm00001d031667	Zm00001d031667_T003	-	1	198130915	198131444	5F9-1_peak_305	185	.	10.6061	18.5404	13.3273	179
1	198119171	198130785	Zm00001d031667	Zm00001d031667_T007	-	1	198130915	198131444	5F9-1_peak_305	185	.	10.6061	18.5404	13.3273	179
1	198119171	198130785	Zm00001d031667	Zm00001d031667_T006	-	1	198130915	198131444	5F9-1_peak_305	185	.	10.6061	18.5404	13.3273	179
1	198119172	198130785	Zm00001d031667	Zm00001d031667_T008	-	1	198130915	198131444	5F9-1_peak_305	185	.	10.6061	18.5404	13.3273	179
1	198119172	198130785	Zm00001d031667	Zm00001d031667_T009	-	1	198130915	198131444	5F9-1_peak_305	185	.	10.6061	18.5404	13.3273	179
1	198119197	198130782	Zm00001d031667	Zm00001d031667_T010	-	1	198130915	198131444	5F9-1_peak_305	185	.	10.6061	18.5404	13.3273	179
1	198119226	198130782	Zm00001d031667	Zm00001d031667_T014	-	1	198130915	198131444	5F9-1_peak_305	185	.	10.6061	18.5404	13.3273	179
1	198119226	198130782	Zm00001d031667	Zm00001d031667_T013	-	1	198130915	198131444	5F9-1_peak_305	185	.	10.6061	18.5404	13.3273	179
1	198119496	198130474	Zm00001d031667	Zm00001d031667_T018	-	1	198130915	198131444	5F9-1_peak_305	185	.	10.6061	18.5404	13.3273	179
1	198133294	198135916	Zm00001d031668	Zm00001d031668_T001	-	1	198130915	198131444	5F9-1_peak_305	185	.	10.6061	18.5404	13.3273	179
1	198133294	198135983	Zm00001d031668	Zm00001d031668_T002	-	1	198130915	198131444	5F9-1_peak_305	185	.	10.6061	18.5404	13.3273	179
1	198157945	198164050	Zm00001d031671	Zm00001d031671_T001	+	1	198157707	198157950	5F9-1_peak_306	135	.	8.7203	13.5378	8.93888	114
1	198158298	198162181	Zm00001d031670	Zm00001d031670_T002	+	1	198157707	198157950	5F9-1_peak_306	135	.	8.7203	13.5378	8.93888	114
1	198158298	198163378	Zm00001d031670	Zm00001d031670_T001	+	1	198157707	198157950	5F9-1_peak_306	135	.	8.7203	13.5378	8.93888	114
1	198291705	198304782	Zm00001d031676	Zm00001d031676_T001	+	1	198291609	198291967	5F9-1_peak_307	126	.	5.89169	12.6839	8.20366	246
1	198291705	198304950	Zm00001d031676	Zm00001d031676_T002	+	1	198291609	198291967	5F9-1_peak_307	126	.	5.89169	12.6839	8.20366	246
1	198291705	198304950	Zm00001d031676	Zm00001d031676_T003	+	1	198291609	198291967	5F9-1_peak_307	126	.	5.89169	12.6839	8.20366	246
1	198291859	198304844	Zm00001d031676	Zm00001d031676_T004	+	1	198291609	198291967	5F9-1_peak_307	126	.	5.89169	12.6839	8.20366	246
1	198291980	198304784	Zm00001d031676	Zm00001d031676_T005	+	1	198291609	198291967	5F9-1_peak_307	126	.	5.89169	12.6839	8.20366	246
1	198291980	198304950	Zm00001d031676	Zm00001d031676_T006	+	1	198291609	198291967	5F9-1_peak_307	126	.	5.89169	12.6839	8.20366	246
1	198292585	198294216	Zm00001d031676	Zm00001d031676_T007	+	1	198291609	198291967	5F9-1_peak_307	126	.	5.89169	12.6839	8.20366	246
1	199502426	199506339	Zm00001d031723	Zm00001d031723_T001	+	1	199502108	199502313	5F9-1_peak_308	86	.	5.95882	8.60818	4.72527	104
1	199502426	199506388	Zm00001d031723	Zm00001d031723_T002	+	1	199502108	199502313	5F9-1_peak_308	86	.	5.95882	8.60818	4.72527	104
1	199651975	199653028	Zm00001d031725	Zm00001d031725_T001	-	1	199650989	199651585	5F9-1_peak_310	234	.	11.6555	23.4919	17.6675	233
1	199651975	199653028	Zm00001d031725	Zm00001d031725_T001	-	1	199653291	199653944	5F9-1_peak_311	91	.	4.80478	9.10383	5.16628	59
1	200197811	200199489	Zm00001d031736	Zm00001d031736_T001	-	1	200199296	200199670	5F9-1_peak_314	152	.	9.5093	15.2697	10.4463	191
1	200422093	200422981	Zm00001d031741	Zm00001d031741_T001	+	1	200421740	200422088	5F9-1_peak_315	126	.	7.4921	12.6555	8.17572	135
1	201510971	201513199	Zm00001d031777	Zm00001d031777_T001	+	1	201513807	201514088	5F9-1_peak_317	74	.	5.84356	7.46818	3.8411	161
1	201515267	201517431	Zm00001d031778	Zm00001d031778_T001	-	1	201513807	201514088	5F9-1_peak_317	74	.	5.84356	7.46818	3.8411	161
1	202175992	202181535	Zm00001d031799	Zm00001d031799_T001	-	1	202183272	202183718	5F9-1_peak_319	113	.	7.07325	11.3473	7.06729	156
1	202182453	202182942	Zm00001d031800	Zm00001d031800_T001	+	1	202183272	202183718	5F9-1_peak_319	113	.	7.07325	11.3473	7.06729	156
1	202184533	202185601	Zm00001d031801	Zm00001d031801_T001	-	1	202183272	202183718	5F9-1_peak_319	113	.	7.07325	11.3473	7.06729	156
1	202297007	202297994	Zm00001d031804	Zm00001d031804_T001	+	1	202297879	202298281	5F9-1_peak_320	75	.	5.53605	7.54716	3.88495	94
1	202632510	202634549	Zm00001d031813	Zm00001d031813_T001	-	1	202634445	202634966	5F9-1_peak_321	106	.	7.6242	10.608	6.40896	146
1	204458556	204459636	Zm00001d031861	Zm00001d031861_T001	+	1	204457918	204458303	5F9-1_peak_323	126	.	7.0409	12.6555	8.17572	148
1	205241190	205242150	Zm00001d031880	Zm00001d031880_T001	+	1	205240769	205241037	5F9-1_peak_324	75	.	4.87725	7.54716	3.88495	143
1	205925212	205930205	Zm00001d031898	Zm00001d031898_T001	+	1	205923254	205923514	5F9-1_peak_325	112	.	7.07533	11.2244	6.98874	157
1	205925232	205928793	Zm00001d031898	Zm00001d031898_T002	+	1	205923254	205923514	5F9-1_peak_325	112	.	7.07533	11.2244	6.98874	157
1	205925232	205930205	Zm00001d031898	Zm00001d031898_T003	+	1	205923254	205923514	5F9-1_peak_325	112	.	7.07533	11.2244	6.98874	157
1	205925253	205930175	Zm00001d031898	Zm00001d031898_T004	+	1	205923254	205923514	5F9-1_peak_325	112	.	7.07533	11.2244	6.98874	157
1	205925258	205930258	Zm00001d031898	Zm00001d031898_T005	+	1	205923254	205923514	5F9-1_peak_325	112	.	7.07533	11.2244	6.98874	157
1	205925263	205930205	Zm00001d031898	Zm00001d031898_T007	+	1	205923254	205923514	5F9-1_peak_325	112	.	7.07533	11.2244	6.98874	157
1	206932525	206934498	Zm00001d031925	Zm00001d031925_T001	+	1	206935139	206937017	5F9-1_peak_326	206	.	12.0735	20.6796	15.1612	189
1	206982601	206985131	Zm00001d031926	Zm00001d031926_T001	-	1	206983194	206983543	5F9-1_peak_327	106	.	7.28692	10.608	6.40896	110
1	208942916	208950782	Zm00001d031992	Zm00001d031992_T002	+	1	208941816	208942034	5F9-1_peak_329	86	.	6.55057	8.60818	4.72527	138
1	208942916	208950782	Zm00001d031992	Zm00001d031992_T002	+	1	208945833	208946229	5F9-1_peak_331	70	.	5.76158	7.07173	3.46208	144
1	208942916	208950782	Zm00001d031992	Zm00001d031992_T002	+	1	208944881	208945175	5F9-1_peak_330	56	.	4.77533	5.60167	2.30045	104
1	208942916	208950782	Zm00001d031992	Zm00001d031992_T001	+	1	208941816	208942034	5F9-1_peak_329	86	.	6.55057	8.60818	4.72527	138
1	208942916	208950782	Zm00001d031992	Zm00001d031992_T001	+	1	208945833	208946229	5F9-1_peak_331	70	.	5.76158	7.07173	3.46208	144
1	208942916	208950782	Zm00001d031992	Zm00001d031992_T001	+	1	208944881	208945175	5F9-1_peak_330	56	.	4.77533	5.60167	2.30045	104
1	208943736	208950782	Zm00001d031992	Zm00001d031992_T003	+	1	208941816	208942034	5F9-1_peak_329	86	.	6.55057	8.60818	4.72527	138
1	208943736	208950782	Zm00001d031992	Zm00001d031992_T003	+	1	208945833	208946229	5F9-1_peak_331	70	.	5.76158	7.07173	3.46208	144
1	208943736	208950782	Zm00001d031992	Zm00001d031992_T003	+	1	208944881	208945175	5F9-1_peak_330	56	.	4.77533	5.60167	2.30045	104
1	208943738	208950782	Zm00001d031992	Zm00001d031992_T004	+	1	208941816	208942034	5F9-1_peak_329	86	.	6.55057	8.60818	4.72527	138
1	208943738	208950782	Zm00001d031992	Zm00001d031992_T004	+	1	208945833	208946229	5F9-1_peak_331	70	.	5.76158	7.07173	3.46208	144
1	208943738	208950782	Zm00001d031992	Zm00001d031992_T004	+	1	208944881	208945175	5F9-1_peak_330	56	.	4.77533	5.60167	2.30045	104
1	208943751	208950673	Zm00001d031992	Zm00001d031992_T005	+	1	208941816	208942034	5F9-1_peak_329	86	.	6.55057	8.60818	4.72527	138
1	208943751	208950673	Zm00001d031992	Zm00001d031992_T005	+	1	208945833	208946229	5F9-1_peak_331	70	.	5.76158	7.07173	3.46208	144
1	208943751	208950673	Zm00001d031992	Zm00001d031992_T005	+	1	208944881	208945175	5F9-1_peak_330	56	.	4.77533	5.60167	2.30045	104
1	208943754	208950545	Zm00001d031992	Zm00001d031992_T006	+	1	208941816	208942034	5F9-1_peak_329	86	.	6.55057	8.60818	4.72527	138
1	208943754	208950545	Zm00001d031992	Zm00001d031992_T006	+	1	208945833	208946229	5F9-1_peak_331	70	.	5.76158	7.07173	3.46208	144
1	208943754	208950545	Zm00001d031992	Zm00001d031992_T006	+	1	208944881	208945175	5F9-1_peak_330	56	.	4.77533	5.60167	2.30045	104
1	209286386	209287682	Zm00001d032007	Zm00001d032007_T001	-	1	209285783	209286215	5F9-1_peak_332	113	.	7.07325	11.3473	7.06729	168
1	209942745	209947996	Zm00001d032029	Zm00001d032029_T001	-	1	209949588	209949879	5F9-1_peak_333	86	.	6.35332	8.60818	4.72527	192
1	209942791	209947939	Zm00001d032029	Zm00001d032029_T002	-	1	209949588	209949879	5F9-1_peak_333	86	.	6.35332	8.60818	4.72527	192
1	209942796	209947996	Zm00001d032029	Zm00001d032029_T003	-	1	209949588	209949879	5F9-1_peak_333	86	.	6.35332	8.60818	4.72527	192
1	209949066	209949613	Zm00001d032030	Zm00001d032030_T001	-	1	209949588	209949879	5F9-1_peak_333	86	.	6.35332	8.60818	4.72527	192
1	210137789	210138853	Zm00001d032036	Zm00001d032036_T001	+	1	210137556	210137768	5F9-1_peak_334	118	.	7.53681	11.8473	7.51455	85
1	210548809	210551986	Zm00001d032046	Zm00001d032046_T001	+	1	210550963	210552767	5F9-1_peak_335	113	.	6.85365	11.3473	7.06729	1313
1	210548902	210551989	Zm00001d032046	Zm00001d032046_T002	+	1	210550963	210552767	5F9-1_peak_335	113	.	6.85365	11.3473	7.06729	1313
1	210548902	210553536	Zm00001d032046	Zm00001d032046_T003	+	1	210550963	210552767	5F9-1_peak_335	113	.	6.85365	11.3473	7.06729	1313
1	210550641	210551964	Zm00001d032046	Zm00001d032046_T004	+	1	210550963	210552767	5F9-1_peak_335	113	.	6.85365	11.3473	7.06729	1313
1	210551900	210553536	Zm00001d032046	Zm00001d032046_T005	+	1	210550963	210552767	5F9-1_peak_335	113	.	6.85365	11.3473	7.06729	1313
1	211229816	211232389	Zm00001d032069	Zm00001d032069_T001	+	1	211228643	211228869	5F9-1_peak_337	86	.	6.12446	8.61649	4.72918	137
1	211229816	211232389	Zm00001d032069	Zm00001d032069_T001	+	1	211229486	211229714	5F9-1_peak_338	101	.	6.79494	10.1966	6.09527	110
1	211796760	211802432	Zm00001d032079	Zm00001d032079_T001	-	1	211799904	211800163	5F9-1_peak_339	79	.	5.96353	7.99793	4.26056	196
1	213017761	213018352	Zm00001d032102	Zm00001d032102_T001	-	1	213018543	213018880	5F9-1_peak_341	53	.	3.58739	5.34327	2.09924	336
1	213508793	213513171	Zm00001d032114	Zm00001d032114_T001	+	1	213508554	213508804	5F9-1_peak_342	83	.	5.75777	8.37249	4.59966	101
1	213508872	213513167	Zm00001d032114	Zm00001d032114_T002	+	1	213508554	213508804	5F9-1_peak_342	83	.	5.75777	8.37249	4.59966	101
1	213509195	213513117	Zm00001d032114	Zm00001d032114_T003	+	1	213508554	213508804	5F9-1_peak_342	83	.	5.75777	8.37249	4.59966	101
1	214729932	214731227	Zm00001d032158	Zm00001d032158_T001	-	1	214731040	214731277	5F9-1_peak_343	88	.	5.64897	8.83999	4.9468	82
1	214730030	214731327	Zm00001d032158	Zm00001d032158_T002	-	1	214731040	214731277	5F9-1_peak_343	88	.	5.64897	8.83999	4.9468	82
1	216162797	216165577	Zm00001d032185	Zm00001d032185_T001	+	1	216166923	216167308	5F9-1_peak_344	54	.	4.74385	5.42269	2.16371	383
1	216168359	216169854	Zm00001d032186	Zm00001d032186_T001	+	1	216166923	216167308	5F9-1_peak_344	54	.	4.74385	5.42269	2.16371	383
1	216170770	216171955	Zm00001d032187	Zm00001d032187_T001	-	1	216172866	216173394	5F9-1_peak_345	109	.	7.18897	10.9618	6.74522	252
1	219089996	219092203	Zm00001d032253	Zm00001d032253_T001	+	1	219091589	219092078	5F9-1_peak_349	101	.	6.6042	10.1301	6.07512	348
1	219090048	219092203	Zm00001d032253	Zm00001d032253_T002	+	1	219091589	219092078	5F9-1_peak_349	101	.	6.6042	10.1301	6.07512	348
1	219090048	219092203	Zm00001d032253	Zm00001d032253_T003	+	1	219091589	219092078	5F9-1_peak_349	101	.	6.6042	10.1301	6.07512	348
1	219763428	219764430	Zm00001d032265	Zm00001d032265_T001	+	1	219761946	219762154	5F9-1_peak_352	67	.	4.88822	6.77228	3.2288	140
1	219850204	219860643	Zm00001d032268	Zm00001d032268_T001	+	1	219849971	219850316	5F9-1_peak_353	69	.	5.2509	6.95302	3.37634	209
1	220776885	220777674	Zm00001d032295	Zm00001d032295_T001	+	1	220776051	220776322	5F9-1_peak_357	147	.	6.83626	14.7169	10.0284	142
1	221630344	221634888	Zm00001d032310	Zm00001d032310_T001	-	1	221632490	221632748	5F9-1_peak_358	67	.	5.32048	6.76634	3.2239	14
1	223545281	223577431	Zm00001d032353	Zm00001d032353_T001	-	1	223573321	223573815	5F9-1_peak_359	193	.	9.74809	19.342	13.9634	327
1	223545286	223573636	Zm00001d032353	Zm00001d032353_T002	-	1	223573321	223573815	5F9-1_peak_359	193	.	9.74809	19.342	13.9634	327
1	223602476	223611036	Zm00001d032356	Zm00001d032356_T001	-	1	223608791	223608999	5F9-1_peak_360	83	.	6.18098	8.37249	4.59966	61
1	224023554	224026654	Zm00001d032362	Zm00001d032362_T001	+	1	224023454	224023708	5F9-1_peak_361	102	.	6.74782	10.2023	6.09527	110
1	224023616	224026653	Zm00001d032362	Zm00001d032362_T002	+	1	224023454	224023708	5F9-1_peak_361	102	.	6.74782	10.2023	6.09527	110
1	224023702	224026547	Zm00001d032362	Zm00001d032362_T003	+	1	224023454	224023708	5F9-1_peak_361	102	.	6.74782	10.2023	6.09527	110
1	224023764	224026654	Zm00001d032362	Zm00001d032362_T004	+	1	224023454	224023708	5F9-1_peak_361	102	.	6.74782	10.2023	6.09527	110
1	224032658	224035932	Zm00001d032363	Zm00001d032363_T001	-	1	224035898	224036433	5F9-1_peak_363	214	.	11.4271	21.4658	15.905	223
1	224032658	224035932	Zm00001d032363	Zm00001d032363_T001	-	1	224034454	224034946	5F9-1_peak_362	102	.	7.33956	10.2023	6.09527	263
1	224559412	224563087	Zm00001d032377	Zm00001d032377_T003	+	1	224559020	224559248	5F9-1_peak_366	98	.	6.63526	9.879	5.8548	91
1	224559412	224563087	Zm00001d032377	Zm00001d032377_T005	+	1	224559020	224559248	5F9-1_peak_366	98	.	6.63526	9.879	5.8548	91
1	224559412	224563087	Zm00001d032377	Zm00001d032377_T001	+	1	224559020	224559248	5F9-1_peak_366	98	.	6.63526	9.879	5.8548	91
1	224559412	224563087	Zm00001d032377	Zm00001d032377_T004	+	1	224559020	224559248	5F9-1_peak_366	98	.	6.63526	9.879	5.8548	91
1	224559412	224563087	Zm00001d032377	Zm00001d032377_T002	+	1	224559020	224559248	5F9-1_peak_366	98	.	6.63526	9.879	5.8548	91
1	224559434	224562961	Zm00001d032377	Zm00001d032377_T006	+	1	224559020	224559248	5F9-1_peak_366	98	.	6.63526	9.879	5.8548	91
1	224559439	224562954	Zm00001d032377	Zm00001d032377_T007	+	1	224559020	224559248	5F9-1_peak_366	98	.	6.63526	9.879	5.8548	91
1	225830030	225834001	Zm00001d032409	Zm00001d032409_T001	-	1	225833551	225833916	5F9-1_peak_368	59	.	4.77581	5.94877	2.57645	169
1	225974744	225976171	Zm00001d032422	Zm00001d032422_T004	+	1	225974591	225974919	5F9-1_peak_369	94	.	5.75565	9.41385	5.40799	167
1	225974747	225975993	Zm00001d032423	Zm00001d032423_T001	+	1	225974591	225974919	5F9-1_peak_369	94	.	5.75565	9.41385	5.40799	167
1	225974918	225975979	Zm00001d032423	Zm00001d032423_T002	+	1	225974591	225974919	5F9-1_peak_369	94	.	5.75565	9.41385	5.40799	167
1	225974918	225975989	Zm00001d032423	Zm00001d032423_T003	+	1	225974591	225974919	5F9-1_peak_369	94	.	5.75565	9.41385	5.40799	167
1	225974918	225975989	Zm00001d032423	Zm00001d032423_T004	+	1	225974591	225974919	5F9-1_peak_369	94	.	5.75565	9.41385	5.40799	167
1	225974918	225975990	Zm00001d032423	Zm00001d032423_T005	+	1	225974591	225974919	5F9-1_peak_369	94	.	5.75565	9.41385	5.40799	167
1	225975245	225976009	Zm00001d032423	Zm00001d032423_T006	+	1	225974591	225974919	5F9-1_peak_369	94	.	5.75565	9.41385	5.40799	167
1	226427120	226437979	Zm00001d032440	Zm00001d032440_T002	-	1	226437909	226438157	5F9-1_peak_370	133	.	7.51245	13.3385	8.79482	156
1	226427120	226438033	Zm00001d032440	Zm00001d032440_T004	-	1	226437909	226438157	5F9-1_peak_370	133	.	7.51245	13.3385	8.79482	156
1	226427120	226438033	Zm00001d032440	Zm00001d032440_T003	-	1	226437909	226438157	5F9-1_peak_370	133	.	7.51245	13.3385	8.79482	156
1	226427173	226438031	Zm00001d032440	Zm00001d032440_T005	-	1	226437909	226438157	5F9-1_peak_370	133	.	7.51245	13.3385	8.79482	156
1	226427174	226437612	Zm00001d032440	Zm00001d032440_T006	-	1	226437909	226438157	5F9-1_peak_370	133	.	7.51245	13.3385	8.79482	156
1	226427176	226437737	Zm00001d032440	Zm00001d032440_T008	-	1	226437909	226438157	5F9-1_peak_370	133	.	7.51245	13.3385	8.79482	156
1	226427177	226437924	Zm00001d032440	Zm00001d032440_T009	-	1	226437909	226438157	5F9-1_peak_370	133	.	7.51245	13.3385	8.79482	156
1	226427179	226437774	Zm00001d032440	Zm00001d032440_T011	-	1	226437909	226438157	5F9-1_peak_370	133	.	7.51245	13.3385	8.79482	156
1	226427181	226437979	Zm00001d032440	Zm00001d032440_T012	-	1	226437909	226438157	5F9-1_peak_370	133	.	7.51245	13.3385	8.79482	156
1	226427182	226437979	Zm00001d032440	Zm00001d032440_T013	-	1	226437909	226438157	5F9-1_peak_370	133	.	7.51245	13.3385	8.79482	156
1	226427183	226437925	Zm00001d032440	Zm00001d032440_T016	-	1	226437909	226438157	5F9-1_peak_370	133	.	7.51245	13.3385	8.79482	156
1	226427183	226438033	Zm00001d032440	Zm00001d032440_T017	-	1	226437909	226438157	5F9-1_peak_370	133	.	7.51245	13.3385	8.79482	156
1	226427790	226437979	Zm00001d032440	Zm00001d032440_T018	-	1	226437909	226438157	5F9-1_peak_370	133	.	7.51245	13.3385	8.79482	156
1	226427790	226438000	Zm00001d032440	Zm00001d032440_T019	-	1	226437909	226438157	5F9-1_peak_370	133	.	7.51245	13.3385	8.79482	156
1	226427790	226438006	Zm00001d032440	Zm00001d032440_T020	-	1	226437909	226438157	5F9-1_peak_370	133	.	7.51245	13.3385	8.79482	156
1	226562002	226568345	Zm00001d032441	Zm00001d032441_T001	-	1	226568383	226568721	5F9-1_peak_371	84	.	5.4617	8.47902	4.62722	111
1	226568613	226576729	Zm00001d032442	Zm00001d032442_T001	+	1	226568383	226568721	5F9-1_peak_371	84	.	5.4617	8.47902	4.62722	111
1	226568613	226576768	Zm00001d032442	Zm00001d032442_T002	+	1	226568383	226568721	5F9-1_peak_371	84	.	5.4617	8.47902	4.62722	111
1	226568648	226576749	Zm00001d032442	Zm00001d032442_T003	+	1	226568383	226568721	5F9-1_peak_371	84	.	5.4617	8.47902	4.62722	111
1	226568648	226576768	Zm00001d032442	Zm00001d032442_T004	+	1	226568383	226568721	5F9-1_peak_371	84	.	5.4617	8.47902	4.62722	111
1	226568655	226576747	Zm00001d032442	Zm00001d032442_T005	+	1	226568383	226568721	5F9-1_peak_371	84	.	5.4617	8.47902	4.62722	111
1	226568676	226576747	Zm00001d032442	Zm00001d032442_T006	+	1	226568383	226568721	5F9-1_peak_371	84	.	5.4617	8.47902	4.62722	111
1	226568713	226576768	Zm00001d032442	Zm00001d032442_T007	+	1	226568383	226568721	5F9-1_peak_371	84	.	5.4617	8.47902	4.62722	111
1	226568715	226576768	Zm00001d032442	Zm00001d032442_T008	+	1	226568383	226568721	5F9-1_peak_371	84	.	5.4617	8.47902	4.62722	111
1	227387411	227388956	Zm00001d032458	Zm00001d032458_T001	-	1	227388847	227389376	5F9-1_peak_373	79	.	5.84476	7.99793	4.26056	318
1	227702376	227715447	Zm00001d032471	Zm00001d032471_T001	-	1	227715481	227715790	5F9-1_peak_374	59	.	4.77581	5.94877	2.57645	258
1	227990836	227991226	Zm00001d032475	Zm00001d032475_T001	+	1	227988004	227988867	5F9-1_peak_375	89	.	6.25275	8.97796	5.05932	403
1	227990836	227991226	Zm00001d032475	Zm00001d032475_T001	+	1	227990098	227990577	5F9-1_peak_376	50	.	3.97569	5.08049	1.8736	168
1	228120901	228121240	Zm00001d032481	Zm00001d032481_T001	+	1	228120714	228121083	5F9-1_peak_377	65	.	4.5593	6.50314	3.02868	123
1	228402041	228402482	Zm00001d032494	Zm00001d032494_T001	+	1	228404038	228404407	5F9-1_peak_378	66	.	4.48813	6.68146	3.1421	147
1	228404753	228405413	Zm00001d032495	Zm00001d032495_T001	+	1	228404038	228404407	5F9-1_peak_378	66	.	4.48813	6.68146	3.1421	147
1	228405826	228409222	Zm00001d032496	Zm00001d032496_T001	-	1	228404038	228404407	5F9-1_peak_378	66	.	4.48813	6.68146	3.1421	147
1	231931415	231934263	Zm00001d032608	Zm00001d032608_T001	-	1	231935960	231936203	5F9-1_peak_384	149	.	8.6953	14.9606	10.1879	136
1	232008768	232010659	Zm00001d032609	Zm00001d032609_T001	+	1	232008164	232008598	5F9-1_peak_385	229	.	12.8521	22.9713	17.167	99
1	232008768	232013983	Zm00001d032609	Zm00001d032609_T003	+	1	232008164	232008598	5F9-1_peak_385	229	.	12.8521	22.9713	17.167	99
1	232008768	232013983	Zm00001d032609	Zm00001d032609_T002	+	1	232008164	232008598	5F9-1_peak_385	229	.	12.8521	22.9713	17.167	99
1	232010469	232013983	Zm00001d032609	Zm00001d032609_T004	+	1	232008164	232008598	5F9-1_peak_385	229	.	12.8521	22.9713	17.167	99
1	232257001	232258146	Zm00001d032618	Zm00001d032618_T001	-	1	232257066	232257274	5F9-1_peak_386	88	.	6.29555	8.83999	4.9468	146
1	232811585	232812071	Zm00001d032639	Zm00001d032639_T001	+	1	232809330	232809635	5F9-1_peak_387	84	.	4.7849	8.47902	4.62722	153
1	232878558	232879521	Zm00001d032643	Zm00001d032643_T001	-	1	232880320	232880560	5F9-1_peak_388	106	.	7.28692	10.608	6.40896	64
1	233390791	233406741	Zm00001d032659	Zm00001d032659_T003	-	1	233406653	233406873	5F9-1_peak_389	68	.	5.24678	6.88313	3.32712	112
1	233390791	233406741	Zm00001d032659	Zm00001d032659_T004	-	1	233406653	233406873	5F9-1_peak_389	68	.	5.24678	6.88313	3.32712	112
1	233390791	233406741	Zm00001d032659	Zm00001d032659_T005	-	1	233406653	233406873	5F9-1_peak_389	68	.	5.24678	6.88313	3.32712	112
1	233390795	233406650	Zm00001d032659	Zm00001d032659_T006	-	1	233406653	233406873	5F9-1_peak_389	68	.	5.24678	6.88313	3.32712	112
1	233390795	233406738	Zm00001d032659	Zm00001d032659_T007	-	1	233406653	233406873	5F9-1_peak_389	68	.	5.24678	6.88313	3.32712	112
1	233390795	233406741	Zm00001d032659	Zm00001d032659_T008	-	1	233406653	233406873	5F9-1_peak_389	68	.	5.24678	6.88313	3.32712	112
1	233390796	233406646	Zm00001d032659	Zm00001d032659_T009	-	1	233406653	233406873	5F9-1_peak_389	68	.	5.24678	6.88313	3.32712	112
1	233390796	233406730	Zm00001d032659	Zm00001d032659_T010	-	1	233406653	233406873	5F9-1_peak_389	68	.	5.24678	6.88313	3.32712	112
1	233390800	233406741	Zm00001d032659	Zm00001d032659_T011	-	1	233406653	233406873	5F9-1_peak_389	68	.	5.24678	6.88313	3.32712	112
1	233390801	233406646	Zm00001d032659	Zm00001d032659_T015	-	1	233406653	233406873	5F9-1_peak_389	68	.	5.24678	6.88313	3.32712	112
1	233390801	233406738	Zm00001d032659	Zm00001d032659_T016	-	1	233406653	233406873	5F9-1_peak_389	68	.	5.24678	6.88313	3.32712	112
1	233390801	233406919	Zm00001d032659	Zm00001d032659_T017	-	1	233406653	233406873	5F9-1_peak_389	68	.	5.24678	6.88313	3.32712	112
1	233390804	233406609	Zm00001d032659	Zm00001d032659_T018	-	1	233406653	233406873	5F9-1_peak_389	68	.	5.24678	6.88313	3.32712	112
1	233390862	233406738	Zm00001d032659	Zm00001d032659_T019	-	1	233406653	233406873	5F9-1_peak_389	68	.	5.24678	6.88313	3.32712	112
1	233390862	233406741	Zm00001d032659	Zm00001d032659_T020	-	1	233406653	233406873	5F9-1_peak_389	68	.	5.24678	6.88313	3.32712	112
1	233390870	233406738	Zm00001d032659	Zm00001d032659_T022	-	1	233406653	233406873	5F9-1_peak_389	68	.	5.24678	6.88313	3.32712	112
1	233395213	233406650	Zm00001d032659	Zm00001d032659_T023	-	1	233406653	233406873	5F9-1_peak_389	68	.	5.24678	6.88313	3.32712	112
1	234348176	234361746	Zm00001d032685	Zm00001d032685_T002	-	1	234361699	234361943	5F9-1_peak_390	101	.	7.3949	10.1835	6.09527	97
1	234348176	234361746	Zm00001d032685	Zm00001d032685_T001	-	1	234361699	234361943	5F9-1_peak_390	101	.	7.3949	10.1835	6.09527	97
1	237880512	237886237	Zm00001d032775	Zm00001d032775_T002	+	1	237880591	237880843	5F9-1_peak_393	101	.	6.6042	10.1301	6.07512	128
1	237880512	237886237	Zm00001d032775	Zm00001d032775_T001	+	1	237880591	237880843	5F9-1_peak_393	101	.	6.6042	10.1301	6.07512	128
1	238936427	238937190	Zm00001d032810	Zm00001d032810_T001	+	1	238935683	238936372	5F9-1_peak_394	181	.	10.6597	18.1135	12.9273	429
1	238936427	238939861	Zm00001d032810	Zm00001d032810_T002	+	1	238935683	238936372	5F9-1_peak_394	181	.	10.6597	18.1135	12.9273	429
1	238936427	238939873	Zm00001d032810	Zm00001d032810_T003	+	1	238935683	238936372	5F9-1_peak_394	181	.	10.6597	18.1135	12.9273	429
1	238936427	238940007	Zm00001d032810	Zm00001d032810_T004	+	1	238935683	238936372	5F9-1_peak_394	181	.	10.6597	18.1135	12.9273	429
1	238936427	238940007	Zm00001d032810	Zm00001d032810_T005	+	1	238935683	238936372	5F9-1_peak_394	181	.	10.6597	18.1135	12.9273	429
1	238936453	238939874	Zm00001d032810	Zm00001d032810_T006	+	1	238935683	238936372	5F9-1_peak_394	181	.	10.6597	18.1135	12.9273	429
1	238936454	238939842	Zm00001d032810	Zm00001d032810_T007	+	1	238935683	238936372	5F9-1_peak_394	181	.	10.6597	18.1135	12.9273	429
1	238936454	238939870	Zm00001d032810	Zm00001d032810_T008	+	1	238935683	238936372	5F9-1_peak_394	181	.	10.6597	18.1135	12.9273	429
1	238936463	238939864	Zm00001d032810	Zm00001d032810_T009	+	1	238935683	238936372	5F9-1_peak_394	181	.	10.6597	18.1135	12.9273	429
1	238936469	238939849	Zm00001d032810	Zm00001d032810_T010	+	1	238935683	238936372	5F9-1_peak_394	181	.	10.6597	18.1135	12.9273	429
1	238936609	238939863	Zm00001d032810	Zm00001d032810_T011	+	1	238935683	238936372	5F9-1_peak_394	181	.	10.6597	18.1135	12.9273	429
1	238936627	238939831	Zm00001d032810	Zm00001d032810_T012	+	1	238935683	238936372	5F9-1_peak_394	181	.	10.6597	18.1135	12.9273	429
1	238937636	238939855	Zm00001d032810	Zm00001d032810_T013	+	1	238935683	238936372	5F9-1_peak_394	181	.	10.6597	18.1135	12.9273	429
1	239984977	239987507	Zm00001d032849	Zm00001d032849_T001	+	1	239984338	239984992	5F9-1_peak_395	186	.	10.1306	18.6237	13.4028	136
1	239984977	239990767	Zm00001d032849	Zm00001d032849_T002	+	1	239984338	239984992	5F9-1_peak_395	186	.	10.1306	18.6237	13.4028	136
1	240465117	240471300	Zm00001d032858	Zm00001d032858_T001	+	1	240467368	240467799	5F9-1_peak_399	228	.	12.9287	22.8235	17.038	264
1	240596204	240602009	Zm00001d032866	Zm00001d032866_T001	+	1	240600420	240600635	5F9-1_peak_400	83	.	5.75777	8.37249	4.59966	72
1	240596312	240601995	Zm00001d032866	Zm00001d032866_T002	+	1	240600420	240600635	5F9-1_peak_400	83	.	5.75777	8.37249	4.59966	72
1	240932613	240934665	Zm00001d032869	Zm00001d032869_T001	-	1	240934949	240935456	5F9-1_peak_401	95	.	5.78995	9.57967	5.56873	268
1	241076120	241077988	Zm00001d032873	Zm00001d032873_T001	-	1	241077960	241078587	5F9-1_peak_403	174	.	9.88302	17.4972	12.3631	225
1	241076123	241077989	Zm00001d032873	Zm00001d032873_T002	-	1	241077960	241078587	5F9-1_peak_403	174	.	9.88302	17.4972	12.3631	225
1	242331387	242333586	Zm00001d032902	Zm00001d032902_T001	+	1	242333404	242333682	5F9-1_peak_406	56	.	4.57808	5.60167	2.30045	11
1	244392840	244393701	Zm00001d032947	Zm00001d032947_T001	+	1	244392382	244392666	5F9-1_peak_407	68	.	5.19515	6.86919	3.31542	186
1	244409829	244413837	Zm00001d032948	Zm00001d032948_T001	-	1	244409949	244410174	5F9-1_peak_408	94	.	5.75565	9.41385	5.40799	125
1	244544977	244546492	Zm00001d032955	Zm00001d032955_T001	-	1	244544961	244545394	5F9-1_peak_411	84	.	5.0105	8.47902	4.62722	256
1	246870440	246874115	Zm00001d033011	Zm00001d033011_T001	-	1	246871698	246872241	5F9-1_peak_412	84	.	5.4617	8.47902	4.62722	389
1	246870703	246874115	Zm00001d033011	Zm00001d033011_T002	-	1	246871698	246872241	5F9-1_peak_412	84	.	5.4617	8.47902	4.62722	389
1	246870749	246874066	Zm00001d033011	Zm00001d033011_T003	-	1	246871698	246872241	5F9-1_peak_412	84	.	5.4617	8.47902	4.62722	389
1	246870782	246874082	Zm00001d033011	Zm00001d033011_T004	-	1	246871698	246872241	5F9-1_peak_412	84	.	5.4617	8.47902	4.62722	389
1	248522875	248523364	Zm00001d033049	Zm00001d033049_T001	+	1	248522824	248523359	5F9-1_peak_414	70	.	5.56433	7.07173	3.46208	73
1	248529925	248530474	Zm00001d033050	Zm00001d033050_T001	+	1	248529670	248530029	5F9-1_peak_415	69	.	5.2509	6.95302	3.37634	67
1	249851630	249854079	Zm00001d033080	Zm00001d033080_T001	+	1	249853257	249853561	5F9-1_peak_417	126	.	7.0409	12.6555	8.17572	138
1	250039691	250043320	Zm00001d033090	Zm00001d033090_T001	-	1	250042943	250043534	5F9-1_peak_418	137	.	8.33898	13.7287	9.10411	437
1	250039691	250043378	Zm00001d033090	Zm00001d033090_T002	-	1	250042943	250043534	5F9-1_peak_418	137	.	8.33898	13.7287	9.10411	437
1	251631017	251635094	Zm00001d033129	Zm00001d033129_T001	+	1	251633214	251633470	5F9-1_peak_419	65	.	5.60051	6.57827	3.0774	121
1	252783268	252788908	Zm00001d033171	Zm00001d033171_T001	-	1	252788639	252788992	5F9-1_peak_421	70	.	5.76158	7.07173	3.46208	174
1	252784812	252788774	Zm00001d033171	Zm00001d033171_T002	-	1	252788639	252788992	5F9-1_peak_421	70	.	5.76158	7.07173	3.46208	174
1	252784815	252788738	Zm00001d033171	Zm00001d033171_T004	-	1	252788639	252788992	5F9-1_peak_421	70	.	5.76158	7.07173	3.46208	174
1	252784902	252788684	Zm00001d033171	Zm00001d033171_T005	-	1	252788639	252788992	5F9-1_peak_421	70	.	5.76158	7.07173	3.46208	174
1	252784919	252788908	Zm00001d033171	Zm00001d033171_T006	-	1	252788639	252788992	5F9-1_peak_421	70	.	5.76158	7.07173	3.46208	174
1	252788506	252796155	Zm00001d033172	Zm00001d033172_T001	+	1	252788639	252788992	5F9-1_peak_421	70	.	5.76158	7.07173	3.46208	174
1	252788506	252796248	Zm00001d033172	Zm00001d033172_T003	+	1	252788639	252788992	5F9-1_peak_421	70	.	5.76158	7.07173	3.46208	174
1	252788506	252796248	Zm00001d033172	Zm00001d033172_T002	+	1	252788639	252788992	5F9-1_peak_421	70	.	5.76158	7.07173	3.46208	174
1	252788929	252796172	Zm00001d033172	Zm00001d033172_T004	+	1	252788639	252788992	5F9-1_peak_421	70	.	5.76158	7.07173	3.46208	174
1	252788946	252796140	Zm00001d033172	Zm00001d033172_T005	+	1	252788639	252788992	5F9-1_peak_421	70	.	5.76158	7.07173	3.46208	174
1	252788956	252795945	Zm00001d033172	Zm00001d033172_T006	+	1	252788639	252788992	5F9-1_peak_421	70	.	5.76158	7.07173	3.46208	174
1	252789066	252796172	Zm00001d033172	Zm00001d033172_T007	+	1	252788639	252788992	5F9-1_peak_421	70	.	5.76158	7.07173	3.46208	174
1	252789066	252796175	Zm00001d033172	Zm00001d033172_T008	+	1	252788639	252788992	5F9-1_peak_421	70	.	5.76158	7.07173	3.46208	174
1	252789108	252796242	Zm00001d033172	Zm00001d033172_T009	+	1	252788639	252788992	5F9-1_peak_421	70	.	5.76158	7.07173	3.46208	174
1	257409780	257411752	Zm00001d033284	Zm00001d033284_T001	-	1	257413047	257413322	5F9-1_peak_427	127	.	7.8015	12.7035	8.2115	168
1	257754936	257766730	Zm00001d033291	Zm00001d033291_T004	+	1	257763114	257763665	5F9-1_peak_428	141	.	9.16226	14.1653	9.50733	247
1	257754936	257766730	Zm00001d033291	Zm00001d033291_T003	+	1	257763114	257763665	5F9-1_peak_428	141	.	9.16226	14.1653	9.50733	247
1	257763591	257766730	Zm00001d033291	Zm00001d033291_T007	+	1	257763114	257763665	5F9-1_peak_428	141	.	9.16226	14.1653	9.50733	247
1	257763592	257766730	Zm00001d033291	Zm00001d033291_T008	+	1	257763114	257763665	5F9-1_peak_428	141	.	9.16226	14.1653	9.50733	247
1	257767622	257772362	Zm00001d033292	Zm00001d033292_T001	-	1	257771494	257771741	5F9-1_peak_429	101	.	7.10034	10.1835	6.09527	150
1	257767622	257772369	Zm00001d033292	Zm00001d033292_T003	-	1	257771494	257771741	5F9-1_peak_429	101	.	7.10034	10.1835	6.09527	150
1	257767622	257772369	Zm00001d033292	Zm00001d033292_T004	-	1	257771494	257771741	5F9-1_peak_429	101	.	7.10034	10.1835	6.09527	150
1	257767622	257772369	Zm00001d033292	Zm00001d033292_T005	-	1	257771494	257771741	5F9-1_peak_429	101	.	7.10034	10.1835	6.09527	150
1	257767622	257772369	Zm00001d033292	Zm00001d033292_T002	-	1	257771494	257771741	5F9-1_peak_429	101	.	7.10034	10.1835	6.09527	150
1	258038206	258048260	Zm00001d033297	Zm00001d033297_T001	-	1	258048388	258048602	5F9-1_peak_430	92	.	6.57644	9.27107	5.29733	68
1	258038206	258048636	Zm00001d033297	Zm00001d033297_T002	-	1	258048388	258048602	5F9-1_peak_430	92	.	6.57644	9.27107	5.29733	68
1	258038208	258048304	Zm00001d033297	Zm00001d033297_T003	-	1	258048388	258048602	5F9-1_peak_430	92	.	6.57644	9.27107	5.29733	68
1	258038214	258048371	Zm00001d033297	Zm00001d033297_T004	-	1	258048388	258048602	5F9-1_peak_430	92	.	6.57644	9.27107	5.29733	68
1	258038222	258048636	Zm00001d033297	Zm00001d033297_T006	-	1	258048388	258048602	5F9-1_peak_430	92	.	6.57644	9.27107	5.29733	68
1	258038233	258048617	Zm00001d033297	Zm00001d033297_T010	-	1	258048388	258048602	5F9-1_peak_430	92	.	6.57644	9.27107	5.29733	68
1	258038301	258048306	Zm00001d033297	Zm00001d033297_T011	-	1	258048388	258048602	5F9-1_peak_430	92	.	6.57644	9.27107	5.29733	68
1	258038301	258048617	Zm00001d033297	Zm00001d033297_T012	-	1	258048388	258048602	5F9-1_peak_430	92	.	6.57644	9.27107	5.29733	68
1	258889575	258891752	Zm00001d033320	Zm00001d033320_T001	-	1	258891552	258891780	5F9-1_peak_431	65	.	5.43187	6.57827	3.0774	122
1	258889849	258891735	Zm00001d033320	Zm00001d033320_T002	-	1	258891552	258891780	5F9-1_peak_431	65	.	5.43187	6.57827	3.0774	122
1	258938238	258948894	Zm00001d033321	Zm00001d033321_T001	-	1	258948647	258948894	5F9-1_peak_432	106	.	6.94214	10.6767	6.47296	128
1	258938238	258948894	Zm00001d033321	Zm00001d033321_T002	-	1	258948647	258948894	5F9-1_peak_432	106	.	6.94214	10.6767	6.47296	128
1	258938281	258948872	Zm00001d033321	Zm00001d033321_T003	-	1	258948647	258948894	5F9-1_peak_432	106	.	6.94214	10.6767	6.47296	128
1	258939842	258948618	Zm00001d033321	Zm00001d033321_T004	-	1	258948647	258948894	5F9-1_peak_432	106	.	6.94214	10.6767	6.47296	128
1	261124980	261127284	Zm00001d033382	Zm00001d033382_T001	+	1	261123677	261124074	5F9-1_peak_433	84	.	5.4617	8.47902	4.62722	243
1	263294916	263296681	Zm00001d033459	Zm00001d033459_T001	+	1	263294543	263294875	5F9-1_peak_436	101	.	6.91371	10.1966	6.09527	238
1	263294916	263296681	Zm00001d033459	Zm00001d033459_T001	+	1	263297120	263297502	5F9-1_peak_437	90	.	6.50375	9.06471	5.14155	360
1	263520018	263524584	Zm00001d033468	Zm00001d033468_T001	+	1	263525138	263525414	5F9-1_peak_438	84	.	5.0105	8.47902	4.62722	126
1	263524860	263525313	Zm00001d033469	Zm00001d033469_T001	-	1	263525138	263525414	5F9-1_peak_438	84	.	5.0105	8.47902	4.62722	126
1	264462070	264463236	Zm00001d033496	Zm00001d033496_T001	-	1	264464865	264465069	5F9-1_peak_440	79	.	6.07051	7.97839	4.25472	96
1	264688456	264693362	Zm00001d033503	Zm00001d033503_T001	+	1	264688178	264688430	5F9-1_peak_441	69	.	5.36967	6.95302	3.37634	8
1	264688456	264693791	Zm00001d033503	Zm00001d033503_T002	+	1	264688178	264688430	5F9-1_peak_441	69	.	5.36967	6.95302	3.37634	8
1	267434893	267435724	Zm00001d033574	Zm00001d033574_T001	-	1	267436265	267436644	5F9-1_peak_445	157	.	8.93188	15.7241	10.8453	207
1	267434893	267435724	Zm00001d033574	Zm00001d033574_T001	-	1	267435801	267436037	5F9-1_peak_444	59	.	4.53826	5.94877	2.57645	97
1	269012383	269014829	Zm00001d033620	Zm00001d033620_T001	-	1	269014902	269015437	5F9-1_peak_446	86	.	6.15607	8.60818	4.72527	359
1	269012498	269014829	Zm00001d033620	Zm00001d033620_T002	-	1	269014902	269015437	5F9-1_peak_446	86	.	6.15607	8.60818	4.72527	359
1	269015050	269019380	Zm00001d033621	Zm00001d033621_T001	+	1	269014902	269015437	5F9-1_peak_446	86	.	6.15607	8.60818	4.72527	359
1	269047816	269049120	Zm00001d033623	Zm00001d033623_T001	+	1	269047591	269047835	5F9-1_peak_447	91	.	6.21246	9.13784	5.19657	130
1	269047816	269052795	Zm00001d033623	Zm00001d033623_T003	+	1	269047591	269047835	5F9-1_peak_447	91	.	6.21246	9.13784	5.19657	130
1	269047816	269052795	Zm00001d033623	Zm00001d033623_T002	+	1	269047591	269047835	5F9-1_peak_447	91	.	6.21246	9.13784	5.19657	130
1	269047917	269052677	Zm00001d033623	Zm00001d033623_T004	+	1	269047591	269047835	5F9-1_peak_447	91	.	6.21246	9.13784	5.19657	130
1	269047917	269052712	Zm00001d033623	Zm00001d033623_T005	+	1	269047591	269047835	5F9-1_peak_447	91	.	6.21246	9.13784	5.19657	130
1	269047917	269052719	Zm00001d033623	Zm00001d033623_T006	+	1	269047591	269047835	5F9-1_peak_447	91	.	6.21246	9.13784	5.19657	130
1	269047920	269052677	Zm00001d033623	Zm00001d033623_T007	+	1	269047591	269047835	5F9-1_peak_447	91	.	6.21246	9.13784	5.19657	130
1	269047921	269052673	Zm00001d033623	Zm00001d033623_T008	+	1	269047591	269047835	5F9-1_peak_447	91	.	6.21246	9.13784	5.19657	130
1	269047921	269052677	Zm00001d033623	Zm00001d033623_T009	+	1	269047591	269047835	5F9-1_peak_447	91	.	6.21246	9.13784	5.19657	130
1	269047921	269052874	Zm00001d033623	Zm00001d033623_T010	+	1	269047591	269047835	5F9-1_peak_447	91	.	6.21246	9.13784	5.19657	130
1	269048689	269052497	Zm00001d033623	Zm00001d033623_T012	+	1	269047591	269047835	5F9-1_peak_447	91	.	6.21246	9.13784	5.19657	130
1	269048767	269052681	Zm00001d033623	Zm00001d033623_T013	+	1	269047591	269047835	5F9-1_peak_447	91	.	6.21246	9.13784	5.19657	130
1	269048868	269052680	Zm00001d033623	Zm00001d033623_T014	+	1	269047591	269047835	5F9-1_peak_447	91	.	6.21246	9.13784	5.19657	130
1	269048928	269052676	Zm00001d033623	Zm00001d033623_T015	+	1	269047591	269047835	5F9-1_peak_447	91	.	6.21246	9.13784	5.19657	130
1	270986022	270996966	Zm00001d033682	Zm00001d033682_T002	-	1	270985075	270985339	5F9-1_peak_449	106	.	7.79284	10.608	6.40896	92
1	270986022	270996966	Zm00001d033682	Zm00001d033682_T001	-	1	270985075	270985339	5F9-1_peak_449	106	.	7.79284	10.608	6.40896	92
1	270986201	270992207	Zm00001d033682	Zm00001d033682_T003	-	1	270985075	270985339	5F9-1_peak_449	106	.	7.79284	10.608	6.40896	92
1	270986201	270992354	Zm00001d033682	Zm00001d033682_T004	-	1	270985075	270985339	5F9-1_peak_449	106	.	7.79284	10.608	6.40896	92
1	271704790	271710875	Zm00001d033704	Zm00001d033704_T001	-	1	271710830	271711074	5F9-1_peak_450	101	.	6.53793	10.1559	6.09527	105
1	271707366	271710844	Zm00001d033704	Zm00001d033704_T003	-	1	271710830	271711074	5F9-1_peak_450	101	.	6.53793	10.1559	6.09527	105
1	271708125	271710881	Zm00001d033704	Zm00001d033704_T005	-	1	271710830	271711074	5F9-1_peak_450	101	.	6.53793	10.1559	6.09527	105
1	271708125	271710881	Zm00001d033704	Zm00001d033704_T006	-	1	271710830	271711074	5F9-1_peak_450	101	.	6.53793	10.1559	6.09527	105
1	271708262	271710844	Zm00001d033704	Zm00001d033704_T007	-	1	271710830	271711074	5F9-1_peak_450	101	.	6.53793	10.1559	6.09527	105
1	271708377	271710855	Zm00001d033704	Zm00001d033704_T008	-	1	271710830	271711074	5F9-1_peak_450	101	.	6.53793	10.1559	6.09527	105
1	271743415	271748510	Zm00001d033705	Zm00001d033705_T001	-	1	271749112	271749689	5F9-1_peak_451	126	.	6.8153	12.6555	8.17572	473
1	271744405	271748692	Zm00001d033705	Zm00001d033705_T002	-	1	271749112	271749689	5F9-1_peak_451	126	.	6.8153	12.6555	8.17572	473
1	271994540	271996227	Zm00001d033714	Zm00001d033714_T001	+	1	271994032	271994557	5F9-1_peak_452	58	.	4.21323	5.86499	2.52002	228
1	272130664	272132998	Zm00001d033718	Zm00001d033718_T001	-	1	272132767	272133054	5F9-1_peak_453	95	.	6.71717	9.58456	5.56873	173
1	272708765	272711777	Zm00001d033748	Zm00001d033748_T001	-	1	272713565	272713937	5F9-1_peak_454	98	.	7.02318	9.879	5.8548	197
1	273462133	273466455	Zm00001d033777	Zm00001d033777_T001	-	1	273466393	273466700	5F9-1_peak_455	81	.	5.67884	8.10915	4.3611	234
1	273462167	273466296	Zm00001d033777	Zm00001d033777_T002	-	1	273466393	273466700	5F9-1_peak_455	81	.	5.67884	8.10915	4.3611	234
1	273462272	273466195	Zm00001d033777	Zm00001d033777_T003	-	1	273466393	273466700	5F9-1_peak_455	81	.	5.67884	8.10915	4.3611	234
1	273462389	273466190	Zm00001d033777	Zm00001d033777_T004	-	1	273466393	273466700	5F9-1_peak_455	81	.	5.67884	8.10915	4.3611	234
1	274041148	274044880	Zm00001d033797	Zm00001d033797_T001	-	1	274045130	274045573	5F9-1_peak_456	159	.	8.66715	15.9104	11.0223	160
1	274041151	274045067	Zm00001d033797	Zm00001d033797_T002	-	1	274045130	274045573	5F9-1_peak_456	159	.	8.66715	15.9104	11.0223	160
1	274041283	274045067	Zm00001d033797	Zm00001d033797_T003	-	1	274045130	274045573	5F9-1_peak_456	159	.	8.66715	15.9104	11.0223	160
1	274078396	274085718	Zm00001d033799	Zm00001d033799_T001	-	1	274086553	274086898	5F9-1_peak_457	135	.	8.36795	13.5899	8.97974	127
1	274078396	274085766	Zm00001d033799	Zm00001d033799_T003	-	1	274086553	274086898	5F9-1_peak_457	135	.	8.36795	13.5899	8.97974	127
1	274078396	274085766	Zm00001d033799	Zm00001d033799_T002	-	1	274086553	274086898	5F9-1_peak_457	135	.	8.36795	13.5899	8.97974	127
1	274078831	274085635	Zm00001d033799	Zm00001d033799_T009	-	1	274086553	274086898	5F9-1_peak_457	135	.	8.36795	13.5899	8.97974	127
1	274078837	274085541	Zm00001d033799	Zm00001d033799_T013	-	1	274086553	274086898	5F9-1_peak_457	135	.	8.36795	13.5899	8.97974	127
1	274078840	274085538	Zm00001d033799	Zm00001d033799_T015	-	1	274086553	274086898	5F9-1_peak_457	135	.	8.36795	13.5899	8.97974	127
1	274078840	274085672	Zm00001d033799	Zm00001d033799_T017	-	1	274086553	274086898	5F9-1_peak_457	135	.	8.36795	13.5899	8.97974	127
1	274078841	274085766	Zm00001d033799	Zm00001d033799_T019	-	1	274086553	274086898	5F9-1_peak_457	135	.	8.36795	13.5899	8.97974	127
1	274078842	274085596	Zm00001d033799	Zm00001d033799_T021	-	1	274086553	274086898	5F9-1_peak_457	135	.	8.36795	13.5899	8.97974	127
1	274078845	274085567	Zm00001d033799	Zm00001d033799_T022	-	1	274086553	274086898	5F9-1_peak_457	135	.	8.36795	13.5899	8.97974	127
1	274078846	274085541	Zm00001d033799	Zm00001d033799_T025	-	1	274086553	274086898	5F9-1_peak_457	135	.	8.36795	13.5899	8.97974	127
1	274078873	274085766	Zm00001d033799	Zm00001d033799_T028	-	1	274086553	274086898	5F9-1_peak_457	135	.	8.36795	13.5899	8.97974	127
1	275362863	275366267	Zm00001d033836	Zm00001d033836_T001	+	1	275362674	275363164	5F9-1_peak_458	157	.	8.93188	15.7241	10.8453	192
1	275587871	275607039	Zm00001d033843	Zm00001d033843_T001	+	1	275587890	275588118	5F9-1_peak_461	70	.	4.78685	7.06999	3.46208	124
1	275587871	275609054	Zm00001d033843	Zm00001d033843_T002	+	1	275587890	275588118	5F9-1_peak_461	70	.	4.78685	7.06999	3.46208	124
1	275587871	275609457	Zm00001d033843	Zm00001d033843_T003	+	1	275587890	275588118	5F9-1_peak_461	70	.	4.78685	7.06999	3.46208	124
1	275587871	275609457	Zm00001d033843	Zm00001d033843_T005	+	1	275587890	275588118	5F9-1_peak_461	70	.	4.78685	7.06999	3.46208	124
1	275587871	275609457	Zm00001d033843	Zm00001d033843_T004	+	1	275587890	275588118	5F9-1_peak_461	70	.	4.78685	7.06999	3.46208	124
1	275587871	275609679	Zm00001d033843	Zm00001d033843_T007	+	1	275587890	275588118	5F9-1_peak_461	70	.	4.78685	7.06999	3.46208	124
1	275587885	275609457	Zm00001d033843	Zm00001d033843_T008	+	1	275587890	275588118	5F9-1_peak_461	70	.	4.78685	7.06999	3.46208	124
1	275588317	275593402	Zm00001d033843	Zm00001d033843_T009	+	1	275587890	275588118	5F9-1_peak_461	70	.	4.78685	7.06999	3.46208	124
1	275588504	275609463	Zm00001d033843	Zm00001d033843_T010	+	1	275587890	275588118	5F9-1_peak_461	70	.	4.78685	7.06999	3.46208	124
1	275852995	275862244	Zm00001d033853	Zm00001d033853_T002	+	1	275851913	275852139	5F9-1_peak_463	69	.	5.2509	6.95302	3.37634	70
1	275852995	275862244	Zm00001d033853	Zm00001d033853_T002	+	1	275853117	275853360	5F9-1_peak_464	70	.	5.76158	7.07173	3.46208	66
1	275852995	275862244	Zm00001d033853	Zm00001d033853_T001	+	1	275851913	275852139	5F9-1_peak_463	69	.	5.2509	6.95302	3.37634	70
1	275852995	275862244	Zm00001d033853	Zm00001d033853_T001	+	1	275853117	275853360	5F9-1_peak_464	70	.	5.76158	7.07173	3.46208	66
1	275853011	275862176	Zm00001d033853	Zm00001d033853_T003	+	1	275851913	275852139	5F9-1_peak_463	69	.	5.2509	6.95302	3.37634	70
1	275853011	275862176	Zm00001d033853	Zm00001d033853_T003	+	1	275853117	275853360	5F9-1_peak_464	70	.	5.76158	7.07173	3.46208	66
1	275938956	275955192	Zm00001d033855	Zm00001d033855_T001	-	1	275955179	275955585	5F9-1_peak_465	76	.	5.96392	7.63803	3.95922	152
1	275938956	275955192	Zm00001d033855	Zm00001d033855_T002	-	1	275955179	275955585	5F9-1_peak_465	76	.	5.96392	7.63803	3.95922	152
1	275938991	275954415	Zm00001d033855	Zm00001d033855_T003	-	1	275955179	275955585	5F9-1_peak_465	76	.	5.96392	7.63803	3.95922	152
1	275938992	275955287	Zm00001d033855	Zm00001d033855_T004	-	1	275955179	275955585	5F9-1_peak_465	76	.	5.96392	7.63803	3.95922	152
1	276987080	276989761	Zm00001d033872	Zm00001d033872_T001	-	1	276989607	276989900	5F9-1_peak_469	92	.	6.94964	9.21762	5.25599	141
1	276987375	276989761	Zm00001d033872	Zm00001d033872_T002	-	1	276989607	276989900	5F9-1_peak_469	92	.	6.94964	9.21762	5.25599	141
1	279336318	279336819	Zm00001d033943	Zm00001d033943_T001	+	1	279337037	279337272	5F9-1_peak_471	78	.	6.27508	7.87263	4.15819	138
1	279587674	279592647	Zm00001d033955	Zm00001d033955_T001	+	1	279587765	279588017	5F9-1_peak_472	86	.	6.66154	8.61649	4.72918	95
1	279587674	279592647	Zm00001d033955	Zm00001d033955_T002	+	1	279587765	279588017	5F9-1_peak_472	86	.	6.66154	8.61649	4.72918	95
1	279603783	279609493	Zm00001d033957	Zm00001d033957_T001	+	1	279603410	279603709	5F9-1_peak_473	174	.	9.52671	17.4972	12.3631	164
1	279603783	279609495	Zm00001d033957	Zm00001d033957_T002	+	1	279603410	279603709	5F9-1_peak_473	174	.	9.52671	17.4972	12.3631	164
1	279604460	279608666	Zm00001d033957	Zm00001d033957_T003	+	1	279603410	279603709	5F9-1_peak_473	174	.	9.52671	17.4972	12.3631	164
1	279605647	279609495	Zm00001d033957	Zm00001d033957_T005	+	1	279603410	279603709	5F9-1_peak_473	174	.	9.52671	17.4972	12.3631	164
1	280368695	280370932	Zm00001d033987	Zm00001d033987_T001	-	1	280370963	280371241	5F9-1_peak_478	92	.	6.781	9.21762	5.25599	179
1	280552163	280556355	Zm00001d033991	Zm00001d033991_T001	+	1	280556184	280556680	5F9-1_peak_479	83	.	5.54616	8.37249	4.59966	189
1	280552170	280556454	Zm00001d033991	Zm00001d033991_T002	+	1	280556184	280556680	5F9-1_peak_479	83	.	5.54616	8.37249	4.59966	189
1	281031811	281037527	Zm00001d034006	Zm00001d034006_T001	+	1	281032920	281033303	5F9-1_peak_480	75	.	5.31645	7.54716	3.88495	208
1	281031811	281037527	Zm00001d034006	Zm00001d034006_T002	+	1	281032920	281033303	5F9-1_peak_480	75	.	5.31645	7.54716	3.88495	208
1	281612899	281621751	Zm00001d034030	Zm00001d034030_T001	+	1	281622066	281622307	5F9-1_peak_481	84	.	5.08423	8.41215	4.62722	100
1	281612899	281621753	Zm00001d034030	Zm00001d034030_T003	+	1	281622066	281622307	5F9-1_peak_481	84	.	5.08423	8.41215	4.62722	100
1	281612899	281621753	Zm00001d034030	Zm00001d034030_T002	+	1	281622066	281622307	5F9-1_peak_481	84	.	5.08423	8.41215	4.62722	100
1	281612942	281621668	Zm00001d034030	Zm00001d034030_T004	+	1	281622066	281622307	5F9-1_peak_481	84	.	5.08423	8.41215	4.62722	100
1	281612949	281621597	Zm00001d034030	Zm00001d034030_T005	+	1	281622066	281622307	5F9-1_peak_481	84	.	5.08423	8.41215	4.62722	100
1	281612951	281621728	Zm00001d034030	Zm00001d034030_T006	+	1	281622066	281622307	5F9-1_peak_481	84	.	5.08423	8.41215	4.62722	100
1	281612967	281621650	Zm00001d034030	Zm00001d034030_T009	+	1	281622066	281622307	5F9-1_peak_481	84	.	5.08423	8.41215	4.62722	100
1	281612969	281621715	Zm00001d034030	Zm00001d034030_T011	+	1	281622066	281622307	5F9-1_peak_481	84	.	5.08423	8.41215	4.62722	100
1	281612994	281621753	Zm00001d034030	Zm00001d034030_T014	+	1	281622066	281622307	5F9-1_peak_481	84	.	5.08423	8.41215	4.62722	100
1	281613042	281621171	Zm00001d034030	Zm00001d034030_T015	+	1	281622066	281622307	5F9-1_peak_481	84	.	5.08423	8.41215	4.62722	100
1	281613124	281621171	Zm00001d034030	Zm00001d034030_T017	+	1	281622066	281622307	5F9-1_peak_481	84	.	5.08423	8.41215	4.62722	100
1	281613124	281621171	Zm00001d034030	Zm00001d034030_T016	+	1	281622066	281622307	5F9-1_peak_481	84	.	5.08423	8.41215	4.62722	100
1	281615102	281621652	Zm00001d034030	Zm00001d034030_T021	+	1	281622066	281622307	5F9-1_peak_481	84	.	5.08423	8.41215	4.62722	100
1	281622707	281623163	Zm00001d034031	Zm00001d034031_T001	+	1	281622066	281622307	5F9-1_peak_481	84	.	5.08423	8.41215	4.62722	100
1	281975585	281977146	Zm00001d034037	Zm00001d034037_T001	+	1	281973859	281974210	5F9-1_peak_482	59	.	4.89458	5.94877	2.57645	349
1	283091812	283092449	Zm00001d034071	Zm00001d034071_T001	-	1	283092965	283093177	5F9-1_peak_483	78	.	5.9378	7.87263	4.15819	41
1	283401533	283407222	Zm00001d034076	Zm00001d034076_T001	+	1	283402961	283403489	5F9-1_peak_485	80	.	6.14484	8.06939	4.32495	138
1	283401533	283408034	Zm00001d034076	Zm00001d034076_T002	+	1	283402961	283403489	5F9-1_peak_485	80	.	6.14484	8.06939	4.32495	138
1	283401554	283407176	Zm00001d034076	Zm00001d034076_T003	+	1	283402961	283403489	5F9-1_peak_485	80	.	6.14484	8.06939	4.32495	138
1	283651337	283654333	Zm00001d034085	Zm00001d034085_T001	-	1	283655105	283655643	5F9-1_peak_486	66	.	5.12295	6.68146	3.1421	172
1	283651337	283654633	Zm00001d034085	Zm00001d034085_T002	-	1	283655105	283655643	5F9-1_peak_486	66	.	5.12295	6.68146	3.1421	172
1	283651337	283654633	Zm00001d034085	Zm00001d034085_T003	-	1	283655105	283655643	5F9-1_peak_486	66	.	5.12295	6.68146	3.1421	172
1	283651478	283654606	Zm00001d034085	Zm00001d034085_T004	-	1	283655105	283655643	5F9-1_peak_486	66	.	5.12295	6.68146	3.1421	172
1	283965373	283967072	Zm00001d034097	Zm00001d034097_T001	+	1	283967361	283967583	5F9-1_peak_487	105	.	6.5897	10.5339	6.36335	87
1	284123643	284126710	Zm00001d034106	Zm00001d034106_T001	+	1	284128176	284128560	5F9-1_peak_488	84	.	5.4617	8.47902	4.62722	297
1	284127281	284129120	Zm00001d034107	Zm00001d034107_T001	+	1	284128176	284128560	5F9-1_peak_488	84	.	5.4617	8.47902	4.62722	297
1	284692620	284695285	Zm00001d034129	Zm00001d034129_T001	+	1	284691498	284692260	5F9-1_peak_491	83	.	5.54616	8.37249	4.59966	536
1	284692620	284695285	Zm00001d034129	Zm00001d034129_T001	+	1	284694372	284694872	5F9-1_peak_492	65	.	5.26323	6.57827	3.0774	8
1	284692971	284695279	Zm00001d034129	Zm00001d034129_T002	+	1	284691498	284692260	5F9-1_peak_491	83	.	5.54616	8.37249	4.59966	536
1	284692971	284695279	Zm00001d034129	Zm00001d034129_T002	+	1	284694372	284694872	5F9-1_peak_492	65	.	5.26323	6.57827	3.0774	8
1	284703136	284704057	Zm00001d034131	Zm00001d034131_T001	-	1	284704129	284704496	5F9-1_peak_493	76	.	5.55556	7.63803	3.95922	137
1	285008207	285010916	Zm00001d034143	Zm00001d034143_T001	+	1	285010839	285011531	5F9-1_peak_494	66	.	4.48813	6.68146	3.1421	626
1	285024080	285024917	Zm00001d034145	Zm00001d034145_T001	-	1	285022771	285023332	5F9-1_peak_495	90	.	6.20108	9.08008	5.14263	190
1	285024080	285024917	Zm00001d034145	Zm00001d034145_T001	-	1	285023965	285024201	5F9-1_peak_496	63	.	5.34486	6.33372	2.93086	78
1	285024080	285024917	Zm00001d034145	Zm00001d034145_T001	-	1	285024916	285025442	5F9-1_peak_497	126	.	5.8323	12.6839	8.20366	346
1	285024080	285024917	Zm00001d034145	Zm00001d034145_T001	-	1	285025956	285026165	5F9-1_peak_498	90	.	6.20108	9.08008	5.14263	140
1	285033161	285036599	Zm00001d034148	Zm00001d034148_T001	-	1	285036295	285036759	5F9-1_peak_499	86	.	6.55057	8.60818	4.72527	149
1	285318803	285326358	Zm00001d034159	Zm00001d034159_T003	+	1	285327162	285327496	5F9-1_peak_500	90	.	6.0823	9.08008	5.14263	265
1	285318803	285326358	Zm00001d034159	Zm00001d034159_T001	+	1	285327162	285327496	5F9-1_peak_500	90	.	6.0823	9.08008	5.14263	265
1	285318803	285326358	Zm00001d034159	Zm00001d034159_T002	+	1	285327162	285327496	5F9-1_peak_500	90	.	6.0823	9.08008	5.14263	265
1	285470389	285471475	Zm00001d034163	Zm00001d034163_T001	-	1	285473003	285473264	5F9-1_peak_501	62	.	4.07583	6.25199	2.85145	22
1	285813435	285817967	Zm00001d034180	Zm00001d034180_T003	-	1	285817966	285818209	5F9-1_peak_503	52	.	4.80941	5.22047	2.00121	137
1	285813435	285817967	Zm00001d034180	Zm00001d034180_T001	-	1	285817966	285818209	5F9-1_peak_503	52	.	4.80941	5.22047	2.00121	137
1	285813435	285817967	Zm00001d034180	Zm00001d034180_T002	-	1	285817966	285818209	5F9-1_peak_503	52	.	4.80941	5.22047	2.00121	137
1	285863973	285871788	Zm00001d034181	Zm00001d034181_T001	+	1	285863536	285863963	5F9-1_peak_504	56	.	4.97258	5.60167	2.30045	369
1	286077536	286080360	Zm00001d034188	Zm00001d034188_T001	+	1	286077388	286077740	5F9-1_peak_505	53	.	4.92595	5.34117	2.09724	56
1	286077536	286080394	Zm00001d034188	Zm00001d034188_T002	+	1	286077388	286077740	5F9-1_peak_505	53	.	4.92595	5.34117	2.09724	56
1	286077629	286079336	Zm00001d034188	Zm00001d034188_T003	+	1	286077388	286077740	5F9-1_peak_505	53	.	4.92595	5.34117	2.09724	56
1	286077717	286080195	Zm00001d034188	Zm00001d034188_T004	+	1	286077388	286077740	5F9-1_peak_505	53	.	4.92595	5.34117	2.09724	56
1	286353332	286353964	Zm00001d034197	Zm00001d034197_T001	+	1	286352678	286354005	5F9-1_peak_508	240	.	12.0041	24.0152	18.0295	408
1	286425310	286425868	Zm00001d034199	Zm00001d034199_T001	+	1	286424709	286425042	5F9-1_peak_509	58	.	5.22932	5.89241	2.53771	5
1	286738441	286742476	Zm00001d034205	Zm00001d034205_T001	-	1	286743944	286744432	5F9-1_peak_510	93	.	5.40096	9.31879	5.3409	229
1	286978888	286980925	Zm00001d034217	Zm00001d034217_T001	+	1	286978309	286978809	5F9-1_peak_512	170	.	9.07129	17.0657	11.9782	297
1	287023470	287024778	Zm00001d034221	Zm00001d034221_T001	-	1	287024964	287025170	5F9-1_peak_513	78	.	5.76916	7.87263	4.15819	102
1	288305208	288306570	Zm00001d034270	Zm00001d034270_T001	+	1	288304964	288305292	5F9-1_peak_514	84	.	5.0105	8.47902	4.62722	149
1	288305208	288306599	Zm00001d034270	Zm00001d034270_T002	+	1	288304964	288305292	5F9-1_peak_514	84	.	5.0105	8.47902	4.62722	149
1	290470997	290471672	Zm00001d034356	Zm00001d034356_T001	-	1	290471833	290472063	5F9-1_peak_516	79	.	5.60721	7.99793	4.26056	122
1	290898977	290914568	Zm00001d034364	Zm00001d034364_T001	+	1	290915893	290916163	5F9-1_peak_517	103	.	6.37446	10.3669	6.25135	79
1	290898980	290914568	Zm00001d034364	Zm00001d034364_T002	+	1	290915893	290916163	5F9-1_peak_517	103	.	6.37446	10.3669	6.25135	79
1	290899016	290914568	Zm00001d034364	Zm00001d034364_T005	+	1	290915893	290916163	5F9-1_peak_517	103	.	6.37446	10.3669	6.25135	79
1	290916308	290917229	Zm00001d034365	Zm00001d034365_T001	+	1	290915893	290916163	5F9-1_peak_517	103	.	6.37446	10.3669	6.25135	79
1	292764824	292765994	Zm00001d034427	Zm00001d034427_T001	-	1	292763457	292764067	5F9-1_peak_518	61	.	3.81317	6.17368	2.78067	547
1	292905092	292909150	Zm00001d034433	Zm00001d034433_T001	+	1	292909664	292910105	5F9-1_peak_519	101	.	6.91371	10.1966	6.09527	89
1	292905092	292909274	Zm00001d034433	Zm00001d034433_T002	+	1	292909664	292910105	5F9-1_peak_519	101	.	6.91371	10.1966	6.09527	89
1	292905092	292912832	Zm00001d034433	Zm00001d034433_T003	+	1	292909664	292910105	5F9-1_peak_519	101	.	6.91371	10.1966	6.09527	89
1	292905154	292912832	Zm00001d034433	Zm00001d034433_T004	+	1	292909664	292910105	5F9-1_peak_519	101	.	6.91371	10.1966	6.09527	89
1	292905169	292909032	Zm00001d034433	Zm00001d034433_T005	+	1	292909664	292910105	5F9-1_peak_519	101	.	6.91371	10.1966	6.09527	89
1	292905169	292909267	Zm00001d034433	Zm00001d034433_T007	+	1	292909664	292910105	5F9-1_peak_519	101	.	6.91371	10.1966	6.09527	89
1	292905225	292909152	Zm00001d034433	Zm00001d034433_T008	+	1	292909664	292910105	5F9-1_peak_519	101	.	6.91371	10.1966	6.09527	89
1	292905272	292909151	Zm00001d034433	Zm00001d034433_T009	+	1	292909664	292910105	5F9-1_peak_519	101	.	6.91371	10.1966	6.09527	89
1	292909949	292912832	Zm00001d034433	Zm00001d034433_T010	+	1	292909664	292910105	5F9-1_peak_519	101	.	6.91371	10.1966	6.09527	89
1	293191446	293193368	Zm00001d034444	Zm00001d034444_T001	+	1	293191018	293191349	5F9-1_peak_520	137	.	8.10144	13.7287	9.10411	177
1	293191446	293193641	Zm00001d034444	Zm00001d034444_T002	+	1	293191018	293191349	5F9-1_peak_520	137	.	8.10144	13.7287	9.10411	177
1	294118391	294119816	Zm00001d034479	Zm00001d034479_T001	+	1	294118305	294118582	5F9-1_peak_521	70	.	5.76158	7.07173	3.46208	107
1	294256801	294261018	Zm00001d034487	Zm00001d034487_T001	+	1	294260914	294261229	5F9-1_peak_522	69	.	5.48844	6.95302	3.37634	133
1	294256993	294261060	Zm00001d034487	Zm00001d034487_T002	+	1	294260914	294261229	5F9-1_peak_522	69	.	5.48844	6.95302	3.37634	133
1	294666400	294669418	Zm00001d034496	Zm00001d034496_T001	+	1	294670270	294670661	5F9-1_peak_523	70	.	4.78747	7.09384	3.48355	135
1	294670632	294671379	Zm00001d034497	Zm00001d034497_T001	+	1	294670270	294670661	5F9-1_peak_523	70	.	4.78747	7.09384	3.48355	135
1	294670632	294671495	Zm00001d034497	Zm00001d034497_T002	+	1	294670270	294670661	5F9-1_peak_523	70	.	4.78747	7.09384	3.48355	135
1	294670632	294671503	Zm00001d034497	Zm00001d034497_T003	+	1	294670270	294670661	5F9-1_peak_523	70	.	4.78747	7.09384	3.48355	135
1	294977405	294980797	Zm00001d034508	Zm00001d034508_T001	-	1	294980937	294981286	5F9-1_peak_524	82	.	6.08301	8.23983	4.48575	64
1	294981880	294987978	Zm00001d034509	Zm00001d034509_T002	-	1	294980937	294981286	5F9-1_peak_524	82	.	6.08301	8.23983	4.48575	64
1	294981880	294987978	Zm00001d034509	Zm00001d034509_T001	-	1	294980937	294981286	5F9-1_peak_524	82	.	6.08301	8.23983	4.48575	64
1	294982012	294985701	Zm00001d034509	Zm00001d034509_T003	-	1	294980937	294981286	5F9-1_peak_524	82	.	6.08301	8.23983	4.48575	64
1	294982047	294986508	Zm00001d034509	Zm00001d034509_T004	-	1	294980937	294981286	5F9-1_peak_524	82	.	6.08301	8.23983	4.48575	64
1	294982575	294987978	Zm00001d034509	Zm00001d034509_T005	-	1	294980937	294981286	5F9-1_peak_524	82	.	6.08301	8.23983	4.48575	64
1	295309846	295310533	Zm00001d034514	Zm00001d034514_T001	+	1	295309501	295309942	5F9-1_peak_525	83	.	5.75777	8.37249	4.59966	138
1	295590810	295593737	Zm00001d034518	Zm00001d034518_T001	-	1	295594377	295594714	5F9-1_peak_526	105	.	5.9129	10.5339	6.36335	186
1	295590834	295593717	Zm00001d034518	Zm00001d034518_T002	-	1	295594377	295594714	5F9-1_peak_526	105	.	5.9129	10.5339	6.36335	186
1	295590883	295592791	Zm00001d034518	Zm00001d034518_T003	-	1	295594377	295594714	5F9-1_peak_526	105	.	5.9129	10.5339	6.36335	186
1	295595607	295603239	Zm00001d034519	Zm00001d034519_T001	-	1	295594377	295594714	5F9-1_peak_526	105	.	5.9129	10.5339	6.36335	186
1	295595655	295601712	Zm00001d034519	Zm00001d034519_T002	-	1	295594377	295594714	5F9-1_peak_526	105	.	5.9129	10.5339	6.36335	186
1	295621566	295632083	Zm00001d034524	Zm00001d034524_T001	-	1	295632739	295633275	5F9-1_peak_527	56	.	4.97258	5.60167	2.30045	171
1	295621566	295632863	Zm00001d034524	Zm00001d034524_T002	-	1	295632739	295633275	5F9-1_peak_527	56	.	4.97258	5.60167	2.30045	171
1	295633172	295636319	Zm00001d034525	Zm00001d034525_T001	+	1	295632739	295633275	5F9-1_peak_527	56	.	4.97258	5.60167	2.30045	171
1	295633204	295636011	Zm00001d034525	Zm00001d034525_T002	+	1	295632739	295633275	5F9-1_peak_527	56	.	4.97258	5.60167	2.30045	171
1	295633242	295636011	Zm00001d034525	Zm00001d034525_T003	+	1	295632739	295633275	5F9-1_peak_527	56	.	4.97258	5.60167	2.30045	171
1	295778553	295782540	Zm00001d034533	Zm00001d034533_T001	+	1	295783797	295784199	5F9-1_peak_529	78	.	5.9378	7.87263	4.15819	67
1	295778553	295782540	Zm00001d034533	Zm00001d034533_T002	+	1	295783797	295784199	5F9-1_peak_529	78	.	5.9378	7.87263	4.15819	67
1	296175630	296185018	Zm00001d034555	Zm00001d034555_T001	+	1	296173668	296174343	5F9-1_peak_530	148	.	7.7177	14.835	10.073	164
1	296175644	296185009	Zm00001d034555	Zm00001d034555_T002	+	1	296173668	296174343	5F9-1_peak_530	148	.	7.7177	14.835	10.073	164
1	296175658	296179137	Zm00001d034555	Zm00001d034555_T003	+	1	296173668	296174343	5F9-1_peak_530	148	.	7.7177	14.835	10.073	164
1	296175658	296185018	Zm00001d034555	Zm00001d034555_T004	+	1	296173668	296174343	5F9-1_peak_530	148	.	7.7177	14.835	10.073	164
1	296175658	296185064	Zm00001d034555	Zm00001d034555_T005	+	1	296173668	296174343	5F9-1_peak_530	148	.	7.7177	14.835	10.073	164
1	296175658	296185070	Zm00001d034555	Zm00001d034555_T006	+	1	296173668	296174343	5F9-1_peak_530	148	.	7.7177	14.835	10.073	164
1	296175662	296182238	Zm00001d034555	Zm00001d034555_T007	+	1	296173668	296174343	5F9-1_peak_530	148	.	7.7177	14.835	10.073	164
1	296175662	296184962	Zm00001d034555	Zm00001d034555_T008	+	1	296173668	296174343	5F9-1_peak_530	148	.	7.7177	14.835	10.073	164
1	296175662	296185015	Zm00001d034555	Zm00001d034555_T009	+	1	296173668	296174343	5F9-1_peak_530	148	.	7.7177	14.835	10.073	164
1	296175662	296185018	Zm00001d034555	Zm00001d034555_T010	+	1	296173668	296174343	5F9-1_peak_530	148	.	7.7177	14.835	10.073	164
1	296175662	296185018	Zm00001d034555	Zm00001d034555_T012	+	1	296173668	296174343	5F9-1_peak_530	148	.	7.7177	14.835	10.073	164
1	296175662	296185018	Zm00001d034555	Zm00001d034555_T011	+	1	296173668	296174343	5F9-1_peak_530	148	.	7.7177	14.835	10.073	164
1	296175662	296185045	Zm00001d034555	Zm00001d034555_T013	+	1	296173668	296174343	5F9-1_peak_530	148	.	7.7177	14.835	10.073	164
1	296175662	296185066	Zm00001d034555	Zm00001d034555_T014	+	1	296173668	296174343	5F9-1_peak_530	148	.	7.7177	14.835	10.073	164
1	296175662	296185067	Zm00001d034555	Zm00001d034555_T015	+	1	296173668	296174343	5F9-1_peak_530	148	.	7.7177	14.835	10.073	164
1	296175662	296185070	Zm00001d034555	Zm00001d034555_T016	+	1	296173668	296174343	5F9-1_peak_530	148	.	7.7177	14.835	10.073	164
1	296175663	296185017	Zm00001d034555	Zm00001d034555_T017	+	1	296173668	296174343	5F9-1_peak_530	148	.	7.7177	14.835	10.073	164
1	296175664	296185067	Zm00001d034555	Zm00001d034555_T018	+	1	296173668	296174343	5F9-1_peak_530	148	.	7.7177	14.835	10.073	164
1	296175696	296185018	Zm00001d034555	Zm00001d034555_T019	+	1	296173668	296174343	5F9-1_peak_530	148	.	7.7177	14.835	10.073	164
1	296175712	296185018	Zm00001d034555	Zm00001d034555_T020	+	1	296173668	296174343	5F9-1_peak_530	148	.	7.7177	14.835	10.073	164
1	296175712	296185067	Zm00001d034555	Zm00001d034555_T021	+	1	296173668	296174343	5F9-1_peak_530	148	.	7.7177	14.835	10.073	164
1	296175733	296185017	Zm00001d034555	Zm00001d034555_T022	+	1	296173668	296174343	5F9-1_peak_530	148	.	7.7177	14.835	10.073	164
1	296175735	296185064	Zm00001d034555	Zm00001d034555_T023	+	1	296173668	296174343	5F9-1_peak_530	148	.	7.7177	14.835	10.073	164
1	296175766	296185008	Zm00001d034555	Zm00001d034555_T024	+	1	296173668	296174343	5F9-1_peak_530	148	.	7.7177	14.835	10.073	164
1	296175853	296184963	Zm00001d034555	Zm00001d034555_T025	+	1	296173668	296174343	5F9-1_peak_530	148	.	7.7177	14.835	10.073	164
1	296175853	296185023	Zm00001d034555	Zm00001d034555_T026	+	1	296173668	296174343	5F9-1_peak_530	148	.	7.7177	14.835	10.073	164
1	296175909	296181999	Zm00001d034555	Zm00001d034555_T027	+	1	296173668	296174343	5F9-1_peak_530	148	.	7.7177	14.835	10.073	164
1	296175929	296184993	Zm00001d034555	Zm00001d034555_T028	+	1	296173668	296174343	5F9-1_peak_530	148	.	7.7177	14.835	10.073	164
1	296175949	296185018	Zm00001d034555	Zm00001d034555_T029	+	1	296173668	296174343	5F9-1_peak_530	148	.	7.7177	14.835	10.073	164
1	296176100	296185018	Zm00001d034555	Zm00001d034555_T030	+	1	296173668	296174343	5F9-1_peak_530	148	.	7.7177	14.835	10.073	164
1	296176179	296185064	Zm00001d034555	Zm00001d034555_T037	+	1	296173668	296174343	5F9-1_peak_530	148	.	7.7177	14.835	10.073	164
1	296176179	296185067	Zm00001d034555	Zm00001d034555_T041	+	1	296173668	296174343	5F9-1_peak_530	148	.	7.7177	14.835	10.073	164
1	296303848	296305238	Zm00001d034558	Zm00001d034558_T001	-	1	296306066	296306521	5F9-1_peak_531	75	.	4.84669	7.53305	3.88495	191
1	296437167	296441115	Zm00001d034562	Zm00001d034562_T001	+	1	296440573	296440908	5F9-1_peak_532	101	.	6.81581	10.1301	6.07512	113
1	296437301	296441228	Zm00001d034562	Zm00001d034562_T002	+	1	296440573	296440908	5F9-1_peak_532	101	.	6.81581	10.1301	6.07512	113
1	296437301	296441398	Zm00001d034562	Zm00001d034562_T003	+	1	296440573	296440908	5F9-1_peak_532	101	.	6.81581	10.1301	6.07512	113
1	297171527	297188231	Zm00001d034586	Zm00001d034586_T001	-	1	297171263	297171512	5F9-1_peak_533	73	.	5.25904	7.33869	3.71586	67
1	297171527	297188267	Zm00001d034586	Zm00001d034586_T002	-	1	297171263	297171512	5F9-1_peak_533	73	.	5.25904	7.33869	3.71586	67
1	297445059	297449518	Zm00001d034597	Zm00001d034597_T001	-	1	297444441	297444723	5F9-1_peak_536	174	.	9.70845	17.4689	12.3447	133
1	297445059	297449557	Zm00001d034597	Zm00001d034597_T002	-	1	297444441	297444723	5F9-1_peak_536	174	.	9.70845	17.4689	12.3447	133
1	297445076	297449538	Zm00001d034597	Zm00001d034597_T003	-	1	297444441	297444723	5F9-1_peak_536	174	.	9.70845	17.4689	12.3447	133
1	297445088	297449538	Zm00001d034597	Zm00001d034597_T004	-	1	297444441	297444723	5F9-1_peak_536	174	.	9.70845	17.4689	12.3447	133
1	297445091	297447661	Zm00001d034597	Zm00001d034597_T005	-	1	297444441	297444723	5F9-1_peak_536	174	.	9.70845	17.4689	12.3447	133
1	297445091	297448535	Zm00001d034597	Zm00001d034597_T006	-	1	297444441	297444723	5F9-1_peak_536	174	.	9.70845	17.4689	12.3447	133
1	297445091	297449584	Zm00001d034597	Zm00001d034597_T007	-	1	297444441	297444723	5F9-1_peak_536	174	.	9.70845	17.4689	12.3447	133
1	297445097	297446744	Zm00001d034597	Zm00001d034597_T008	-	1	297444441	297444723	5F9-1_peak_536	174	.	9.70845	17.4689	12.3447	133
1	297601945	297603764	Zm00001d034601	Zm00001d034601_T001	+	1	297600171	297600676	5F9-1_peak_537	135	.	9.1148	13.5378	8.93888	257
1	297601945	297603764	Zm00001d034601	Zm00001d034601_T001	+	1	297601531	297602192	5F9-1_peak_538	228	.	12.9915	22.892	17.0966	167
1	297601945	297603764	Zm00001d034601	Zm00001d034601_T001	+	1	297603307	297603514	5F9-1_peak_539	56	.	4.97258	5.60167	2.30045	30
1	297605176	297611407	Zm00001d034602	Zm00001d034602_T001	-	1	297603307	297603514	5F9-1_peak_539	56	.	4.97258	5.60167	2.30045	30
1	297605176	297611407	Zm00001d034602	Zm00001d034602_T002	-	1	297603307	297603514	5F9-1_peak_539	56	.	4.97258	5.60167	2.30045	30
1	297605180	297611285	Zm00001d034602	Zm00001d034602_T003	-	1	297603307	297603514	5F9-1_peak_539	56	.	4.97258	5.60167	2.30045	30
1	297605188	297609099	Zm00001d034602	Zm00001d034602_T004	-	1	297603307	297603514	5F9-1_peak_539	56	.	4.97258	5.60167	2.30045	30
1	297605349	297609455	Zm00001d034602	Zm00001d034602_T005	-	1	297603307	297603514	5F9-1_peak_539	56	.	4.97258	5.60167	2.30045	30
1	297605444	297611285	Zm00001d034602	Zm00001d034602_T006	-	1	297603307	297603514	5F9-1_peak_539	56	.	4.97258	5.60167	2.30045	30
1	297605512	297607675	Zm00001d034602	Zm00001d034602_T007	-	1	297603307	297603514	5F9-1_peak_539	56	.	4.97258	5.60167	2.30045	30
1	297863275	297876107	Zm00001d034616	Zm00001d034616_T001	+	1	297863001	297863227	5F9-1_peak_542	118	.	8.18013	11.8145	7.51091	109
1	297863314	297875783	Zm00001d034616	Zm00001d034616_T002	+	1	297863001	297863227	5F9-1_peak_542	118	.	8.18013	11.8145	7.51091	109
1	297863315	297871190	Zm00001d034616	Zm00001d034616_T004	+	1	297863001	297863227	5F9-1_peak_542	118	.	8.18013	11.8145	7.51091	109
1	297863315	297875407	Zm00001d034616	Zm00001d034616_T006	+	1	297863001	297863227	5F9-1_peak_542	118	.	8.18013	11.8145	7.51091	109
1	298580971	298582430	Zm00001d034635	Zm00001d034635_T001	-	1	298582018	298582366	5F9-1_peak_543	65	.	4.33371	6.50314	3.02868	123
1	298581025	298582409	Zm00001d034635	Zm00001d034635_T002	-	1	298582018	298582366	5F9-1_peak_543	65	.	4.33371	6.50314	3.02868	123
1	298682826	298693327	Zm00001d034640	Zm00001d034640_T002	+	1	298693608	298694149	5F9-1_peak_544	54	.	3.63501	5.46828	2.20791	418
1	298682826	298693357	Zm00001d034640	Zm00001d034640_T003	+	1	298693608	298694149	5F9-1_peak_544	54	.	3.63501	5.46828	2.20791	418
1	298682832	298693315	Zm00001d034640	Zm00001d034640_T005	+	1	298693608	298694149	5F9-1_peak_544	54	.	3.63501	5.46828	2.20791	418
1	298682837	298693149	Zm00001d034640	Zm00001d034640_T008	+	1	298693608	298694149	5F9-1_peak_544	54	.	3.63501	5.46828	2.20791	418
1	298682837	298693259	Zm00001d034640	Zm00001d034640_T009	+	1	298693608	298694149	5F9-1_peak_544	54	.	3.63501	5.46828	2.20791	418
1	298682837	298693312	Zm00001d034640	Zm00001d034640_T012	+	1	298693608	298694149	5F9-1_peak_544	54	.	3.63501	5.46828	2.20791	418
1	298682837	298693331	Zm00001d034640	Zm00001d034640_T013	+	1	298693608	298694149	5F9-1_peak_544	54	.	3.63501	5.46828	2.20791	418
1	298682844	298693150	Zm00001d034640	Zm00001d034640_T014	+	1	298693608	298694149	5F9-1_peak_544	54	.	3.63501	5.46828	2.20791	418
1	298682844	298693257	Zm00001d034640	Zm00001d034640_T016	+	1	298693608	298694149	5F9-1_peak_544	54	.	3.63501	5.46828	2.20791	418
1	298682844	298693330	Zm00001d034640	Zm00001d034640_T017	+	1	298693608	298694149	5F9-1_peak_544	54	.	3.63501	5.46828	2.20791	418
1	298682856	298693327	Zm00001d034640	Zm00001d034640_T020	+	1	298693608	298694149	5F9-1_peak_544	54	.	3.63501	5.46828	2.20791	418
1	298682862	298693154	Zm00001d034640	Zm00001d034640_T021	+	1	298693608	298694149	5F9-1_peak_544	54	.	3.63501	5.46828	2.20791	418
1	298682867	298693307	Zm00001d034640	Zm00001d034640_T022	+	1	298693608	298694149	5F9-1_peak_544	54	.	3.63501	5.46828	2.20791	418
1	298682868	298693209	Zm00001d034640	Zm00001d034640_T023	+	1	298693608	298694149	5F9-1_peak_544	54	.	3.63501	5.46828	2.20791	418
1	298682868	298693242	Zm00001d034640	Zm00001d034640_T024	+	1	298693608	298694149	5F9-1_peak_544	54	.	3.63501	5.46828	2.20791	418
1	298682868	298693259	Zm00001d034640	Zm00001d034640_T025	+	1	298693608	298694149	5F9-1_peak_544	54	.	3.63501	5.46828	2.20791	418
1	298682868	298693327	Zm00001d034640	Zm00001d034640_T026	+	1	298693608	298694149	5F9-1_peak_544	54	.	3.63501	5.46828	2.20791	418
1	298682908	298693240	Zm00001d034640	Zm00001d034640_T027	+	1	298693608	298694149	5F9-1_peak_544	54	.	3.63501	5.46828	2.20791	418
1	298683957	298693357	Zm00001d034640	Zm00001d034640_T028	+	1	298693608	298694149	5F9-1_peak_544	54	.	3.63501	5.46828	2.20791	418
1	298684351	298693275	Zm00001d034640	Zm00001d034640_T029	+	1	298693608	298694149	5F9-1_peak_544	54	.	3.63501	5.46828	2.20791	418
1	298685823	298693330	Zm00001d034640	Zm00001d034640_T031	+	1	298693608	298694149	5F9-1_peak_544	54	.	3.63501	5.46828	2.20791	418
1	298686119	298693125	Zm00001d034640	Zm00001d034640_T032	+	1	298693608	298694149	5F9-1_peak_544	54	.	3.63501	5.46828	2.20791	418
1	298686731	298693228	Zm00001d034640	Zm00001d034640_T033	+	1	298693608	298694149	5F9-1_peak_544	54	.	3.63501	5.46828	2.20791	418
1	298688015	298693355	Zm00001d034640	Zm00001d034640_T034	+	1	298693608	298694149	5F9-1_peak_544	54	.	3.63501	5.46828	2.20791	418
1	298688212	298693324	Zm00001d034640	Zm00001d034640_T035	+	1	298693608	298694149	5F9-1_peak_544	54	.	3.63501	5.46828	2.20791	418
1	298696772	298697294	Zm00001d034641	Zm00001d034641_T001	+	1	298696122	298696929	5F9-1_peak_545	126	.	5.28346	12.6201	8.17572	271
1	298700431	298700869	Zm00001d034642	Zm00001d034642_T001	+	1	298699706	298700233	5F9-1_peak_546	126	.	5.95108	12.6839	8.20366	387
1	298994998	298998450	Zm00001d034655	Zm00001d034655_T001	-	1	298998412	298998917	5F9-1_peak_547	187	.	10.4769	18.7993	13.571	169
1	299451653	299453729	Zm00001d034672	Zm00001d034672_T001	-	1	299453802	299454037	5F9-1_peak_548	89	.	6.06165	8.92074	5.01562	122
1	300502985	300509334	Zm00001d034713	Zm00001d034713_T001	-	1	300509538	300509743	5F9-1_peak_549	66	.	5.00019	6.61179	3.10254	118
1	300502985	300509334	Zm00001d034713	Zm00001d034713_T002	-	1	300509538	300509743	5F9-1_peak_549	66	.	5.00019	6.61179	3.10254	118
1	300503083	300508794	Zm00001d034713	Zm00001d034713_T003	-	1	300509538	300509743	5F9-1_peak_549	66	.	5.00019	6.61179	3.10254	118
1	300503094	300509137	Zm00001d034713	Zm00001d034713_T004	-	1	300509538	300509743	5F9-1_peak_549	66	.	5.00019	6.61179	3.10254	118
1	300503094	300509141	Zm00001d034713	Zm00001d034713_T005	-	1	300509538	300509743	5F9-1_peak_549	66	.	5.00019	6.61179	3.10254	118
1	300503184	300509397	Zm00001d034713	Zm00001d034713_T007	-	1	300509538	300509743	5F9-1_peak_549	66	.	5.00019	6.61179	3.10254	118
1	300730264	300737923	Zm00001d034721	Zm00001d034721_T001	+	1	300739137	300739384	5F9-1_peak_550	89	.	6.80578	8.92742	5.01562	99
1	300730264	300737926	Zm00001d034721	Zm00001d034721_T002	+	1	300739137	300739384	5F9-1_peak_550	89	.	6.80578	8.92742	5.01562	99
1	300732195	300737926	Zm00001d034721	Zm00001d034721_T003	+	1	300739137	300739384	5F9-1_peak_550	89	.	6.80578	8.92742	5.01562	99
1	300741004	300741352	Zm00001d034722	Zm00001d034722_T001	+	1	300739137	300739384	5F9-1_peak_550	89	.	6.80578	8.92742	5.01562	99
1	300946908	300949101	Zm00001d034732	Zm00001d034732_T001	-	1	300946214	300946707	5F9-1_peak_551	66	.	4.69974	6.68146	3.1421	338
1	301133344	301134292	Zm00001d034745	Zm00001d034745_T001	-	1	301134436	301134687	5F9-1_peak_552	84	.	5.4617	8.47902	4.62722	64
1	301294414	301300276	Zm00001d034750	Zm00001d034750_T004	-	1	301300367	301300725	5F9-1_peak_553	84	.	5.24259	8.41215	4.62722	162
1	301294414	301300276	Zm00001d034750	Zm00001d034750_T001	-	1	301300367	301300725	5F9-1_peak_553	84	.	5.24259	8.41215	4.62722	162
1	301294414	301300276	Zm00001d034750	Zm00001d034750_T002	-	1	301300367	301300725	5F9-1_peak_553	84	.	5.24259	8.41215	4.62722	162
1	301294414	301300276	Zm00001d034750	Zm00001d034750_T003	-	1	301300367	301300725	5F9-1_peak_553	84	.	5.24259	8.41215	4.62722	162
1	301294491	301300254	Zm00001d034750	Zm00001d034750_T005	-	1	301300367	301300725	5F9-1_peak_553	84	.	5.24259	8.41215	4.62722	162
1	301294513	301300232	Zm00001d034750	Zm00001d034750_T007	-	1	301300367	301300725	5F9-1_peak_553	84	.	5.24259	8.41215	4.62722	162
1	301300999	301302433	Zm00001d034751	Zm00001d034751_T001	+	1	301300367	301300725	5F9-1_peak_553	84	.	5.24259	8.41215	4.62722	162
1	302131898	302140148	Zm00001d034779	Zm00001d034779_T001	+	1	302139787	302139993	5F9-1_peak_554	69	.	5.36967	6.95302	3.37634	18
1	302132465	302140148	Zm00001d034779	Zm00001d034779_T002	+	1	302139787	302139993	5F9-1_peak_554	69	.	5.36967	6.95302	3.37634	18
1	302141834	302144393	Zm00001d034781	Zm00001d034781_T001	-	1	302139787	302139993	5F9-1_peak_554	69	.	5.36967	6.95302	3.37634	18
1	303356685	303362830	Zm00001d034834	Zm00001d034834_T003	+	1	303356406	303356631	5F9-1_peak_555	149	.	8.57653	14.9606	10.1879	71
1	303356685	303362830	Zm00001d034834	Zm00001d034834_T001	+	1	303356406	303356631	5F9-1_peak_555	149	.	8.57653	14.9606	10.1879	71
1	303356685	303362830	Zm00001d034834	Zm00001d034834_T002	+	1	303356406	303356631	5F9-1_peak_555	149	.	8.57653	14.9606	10.1879	71
1	303356709	303362642	Zm00001d034834	Zm00001d034834_T004	+	1	303356406	303356631	5F9-1_peak_555	149	.	8.57653	14.9606	10.1879	71
1	303356713	303362790	Zm00001d034834	Zm00001d034834_T005	+	1	303356406	303356631	5F9-1_peak_555	149	.	8.57653	14.9606	10.1879	71
1	303356841	303358233	Zm00001d034834	Zm00001d034834_T006	+	1	303356406	303356631	5F9-1_peak_555	149	.	8.57653	14.9606	10.1879	71
1	303356841	303362647	Zm00001d034834	Zm00001d034834_T007	+	1	303356406	303356631	5F9-1_peak_555	149	.	8.57653	14.9606	10.1879	71
1	303356841	303362830	Zm00001d034834	Zm00001d034834_T008	+	1	303356406	303356631	5F9-1_peak_555	149	.	8.57653	14.9606	10.1879	71
1	303357172	303362830	Zm00001d034834	Zm00001d034834_T009	+	1	303356406	303356631	5F9-1_peak_555	149	.	8.57653	14.9606	10.1879	71
1	303454790	303456205	Zm00001d034836	Zm00001d034836_T001	+	1	303454165	303454447	5F9-1_peak_556	153	.	8.61045	15.3809	10.5305	117
1	303573711	303576362	Zm00001d034839	Zm00001d034839_T001	-	1	303573531	303574003	5F9-1_peak_557	101	.	6.39259	10.1301	6.07512	169
1	303573711	303576362	Zm00001d034839	Zm00001d034839_T001	-	1	303576092	303576682	5F9-1_peak_558	157	.	9.35509	15.7241	10.8453	325
1	303573713	303576362	Zm00001d034839	Zm00001d034839_T002	-	1	303573531	303574003	5F9-1_peak_557	101	.	6.39259	10.1301	6.07512	169
1	303573713	303576362	Zm00001d034839	Zm00001d034839_T002	-	1	303576092	303576682	5F9-1_peak_558	157	.	9.35509	15.7241	10.8453	325
1	303573756	303576362	Zm00001d034839	Zm00001d034839_T003	-	1	303573531	303574003	5F9-1_peak_557	101	.	6.39259	10.1301	6.07512	169
1	303573756	303576362	Zm00001d034839	Zm00001d034839_T003	-	1	303576092	303576682	5F9-1_peak_558	157	.	9.35509	15.7241	10.8453	325
1	303573775	303576243	Zm00001d034839	Zm00001d034839_T004	-	1	303573531	303574003	5F9-1_peak_557	101	.	6.39259	10.1301	6.07512	169
1	303573775	303576243	Zm00001d034839	Zm00001d034839_T004	-	1	303576092	303576682	5F9-1_peak_558	157	.	9.35509	15.7241	10.8453	325
1	303573845	303576224	Zm00001d034839	Zm00001d034839_T005	-	1	303573531	303574003	5F9-1_peak_557	101	.	6.39259	10.1301	6.07512	169
1	303573845	303576224	Zm00001d034839	Zm00001d034839_T005	-	1	303576092	303576682	5F9-1_peak_558	157	.	9.35509	15.7241	10.8453	325
1	303573876	303576234	Zm00001d034839	Zm00001d034839_T006	-	1	303573531	303574003	5F9-1_peak_557	101	.	6.39259	10.1301	6.07512	169
1	303573876	303576234	Zm00001d034839	Zm00001d034839_T006	-	1	303576092	303576682	5F9-1_peak_558	157	.	9.35509	15.7241	10.8453	325
1	306096937	306104711	Zm00001d034935	Zm00001d034935_T001	+	1	306106644	306106897	5F9-1_peak_559	94	.	6.19485	9.41385	5.40799	99
1	306096937	306104725	Zm00001d034935	Zm00001d034935_T004	+	1	306106644	306106897	5F9-1_peak_559	94	.	6.19485	9.41385	5.40799	99
1	306096937	306104725	Zm00001d034935	Zm00001d034935_T003	+	1	306106644	306106897	5F9-1_peak_559	94	.	6.19485	9.41385	5.40799	99
1	306097796	306104706	Zm00001d034935	Zm00001d034935_T006	+	1	306106644	306106897	5F9-1_peak_559	94	.	6.19485	9.41385	5.40799	99
1	306097839	306104711	Zm00001d034935	Zm00001d034935_T007	+	1	306106644	306106897	5F9-1_peak_559	94	.	6.19485	9.41385	5.40799	99
1	306097887	306104706	Zm00001d034935	Zm00001d034935_T008	+	1	306106644	306106897	5F9-1_peak_559	94	.	6.19485	9.41385	5.40799	99
1	306097887	306104725	Zm00001d034935	Zm00001d034935_T009	+	1	306106644	306106897	5F9-1_peak_559	94	.	6.19485	9.41385	5.40799	99
1	306098317	306104708	Zm00001d034935	Zm00001d034935_T011	+	1	306106644	306106897	5F9-1_peak_559	94	.	6.19485	9.41385	5.40799	99
1	306098319	306104706	Zm00001d034935	Zm00001d034935_T013	+	1	306106644	306106897	5F9-1_peak_559	94	.	6.19485	9.41385	5.40799	99
1	306104646	306106885	Zm00001d034937	Zm00001d034937_T001	-	1	306106644	306106897	5F9-1_peak_559	94	.	6.19485	9.41385	5.40799	99
1	306108761	306109064	Zm00001d034938	Zm00001d034938_T001	+	1	306106644	306106897	5F9-1_peak_559	94	.	6.19485	9.41385	5.40799	99
10	131321	134730	Zm00001d023208	Zm00001d023208_T002	+	10	129876	130148	5F9-1_peak_560	78	.	5.67026	7.83379	4.13748	154
10	706723	712890	Zm00001d023222	Zm00001d023222_T001	-	10	705818	706170	5F9-1_peak_562	108	.	7.35953	10.8457	6.63956	207
10	706778	712863	Zm00001d023222	Zm00001d023222_T002	-	10	705818	706170	5F9-1_peak_562	108	.	7.35953	10.8457	6.63956	207
10	706839	712863	Zm00001d023222	Zm00001d023222_T004	-	10	705818	706170	5F9-1_peak_562	108	.	7.35953	10.8457	6.63956	207
10	706841	712789	Zm00001d023222	Zm00001d023222_T005	-	10	705818	706170	5F9-1_peak_562	108	.	7.35953	10.8457	6.63956	207
10	706891	712863	Zm00001d023222	Zm00001d023222_T006	-	10	705818	706170	5F9-1_peak_562	108	.	7.35953	10.8457	6.63956	207
10	706918	711772	Zm00001d023222	Zm00001d023222_T007	-	10	705818	706170	5F9-1_peak_562	108	.	7.35953	10.8457	6.63956	207
10	706919	712817	Zm00001d023222	Zm00001d023222_T008	-	10	705818	706170	5F9-1_peak_562	108	.	7.35953	10.8457	6.63956	207
10	706922	712782	Zm00001d023222	Zm00001d023222_T009	-	10	705818	706170	5F9-1_peak_562	108	.	7.35953	10.8457	6.63956	207
10	706923	712863	Zm00001d023222	Zm00001d023222_T010	-	10	705818	706170	5F9-1_peak_562	108	.	7.35953	10.8457	6.63956	207
10	706924	712863	Zm00001d023222	Zm00001d023222_T011	-	10	705818	706170	5F9-1_peak_562	108	.	7.35953	10.8457	6.63956	207
10	706924	712888	Zm00001d023222	Zm00001d023222_T012	-	10	705818	706170	5F9-1_peak_562	108	.	7.35953	10.8457	6.63956	207
10	706924	712890	Zm00001d023222	Zm00001d023222_T013	-	10	705818	706170	5F9-1_peak_562	108	.	7.35953	10.8457	6.63956	207
10	706945	712863	Zm00001d023222	Zm00001d023222_T014	-	10	705818	706170	5F9-1_peak_562	108	.	7.35953	10.8457	6.63956	207
10	706950	711821	Zm00001d023222	Zm00001d023222_T017	-	10	705818	706170	5F9-1_peak_562	108	.	7.35953	10.8457	6.63956	207
10	706950	712829	Zm00001d023222	Zm00001d023222_T018	-	10	705818	706170	5F9-1_peak_562	108	.	7.35953	10.8457	6.63956	207
10	706950	712844	Zm00001d023222	Zm00001d023222_T019	-	10	705818	706170	5F9-1_peak_562	108	.	7.35953	10.8457	6.63956	207
10	706950	712863	Zm00001d023222	Zm00001d023222_T020	-	10	705818	706170	5F9-1_peak_562	108	.	7.35953	10.8457	6.63956	207
10	706972	712863	Zm00001d023222	Zm00001d023222_T022	-	10	705818	706170	5F9-1_peak_562	108	.	7.35953	10.8457	6.63956	207
10	706972	712863	Zm00001d023222	Zm00001d023222_T024	-	10	705818	706170	5F9-1_peak_562	108	.	7.35953	10.8457	6.63956	207
10	707965	712414	Zm00001d023222	Zm00001d023222_T025	-	10	705818	706170	5F9-1_peak_562	108	.	7.35953	10.8457	6.63956	207
10	1096895	1100874	Zm00001d023237	Zm00001d023237_T001	-	10	1101954	1102293	5F9-1_peak_563	80	.	6.36743	8.04299	4.30506	130
10	1102076	1122183	Zm00001d023238	Zm00001d023238_T001	+	10	1101954	1102293	5F9-1_peak_563	80	.	6.36743	8.04299	4.30506	130
10	1102076	1122326	Zm00001d023238	Zm00001d023238_T005	+	10	1101954	1102293	5F9-1_peak_563	80	.	6.36743	8.04299	4.30506	130
10	1102076	1122326	Zm00001d023238	Zm00001d023238_T002	+	10	1101954	1102293	5F9-1_peak_563	80	.	6.36743	8.04299	4.30506	130
10	1102076	1122326	Zm00001d023238	Zm00001d023238_T003	+	10	1101954	1102293	5F9-1_peak_563	80	.	6.36743	8.04299	4.30506	130
10	1102076	1122326	Zm00001d023238	Zm00001d023238_T004	+	10	1101954	1102293	5F9-1_peak_563	80	.	6.36743	8.04299	4.30506	130
10	1102091	1122314	Zm00001d023238	Zm00001d023238_T006	+	10	1101954	1102293	5F9-1_peak_563	80	.	6.36743	8.04299	4.30506	130
10	1102160	1122318	Zm00001d023238	Zm00001d023238_T008	+	10	1101954	1102293	5F9-1_peak_563	80	.	6.36743	8.04299	4.30506	130
10	1102172	1106535	Zm00001d023238	Zm00001d023238_T009	+	10	1101954	1102293	5F9-1_peak_563	80	.	6.36743	8.04299	4.30506	130
10	1102802	1122313	Zm00001d023238	Zm00001d023238_T010	+	10	1101954	1102293	5F9-1_peak_563	80	.	6.36743	8.04299	4.30506	130
10	1469475	1469964	Zm00001d023252	Zm00001d023252_T001	-	10	1469879	1470246	5F9-1_peak_564	75	.	4.65765	7.54716	3.88495	209
10	1474577	1476845	Zm00001d023253	Zm00001d023253_T001	+	10	1474351	1474575	5F9-1_peak_565	113	.	6.63405	11.3473	7.06729	91
10	1698335	1698995	Zm00001d023269	Zm00001d023269_T001	-	10	1697081	1697517	5F9-1_peak_566	95	.	5.78995	9.57967	5.56873	381
10	2233455	2236785	Zm00001d023291	Zm00001d023291_T001	+	10	2233469	2233769	5F9-1_peak_567	70	.	5.76158	7.07173	3.46208	231
10	2262453	2264529	Zm00001d023294	Zm00001d023294_T001	-	10	2264498	2264750	5F9-1_peak_568	136	.	8.40118	13.6105	8.9992	85
10	2432324	2439156	Zm00001d023303	Zm00001d023303_T002	+	10	2439849	2440089	5F9-1_peak_569	86	.	5.95882	8.60818	4.72527	123
10	2432324	2439156	Zm00001d023303	Zm00001d023303_T003	+	10	2439849	2440089	5F9-1_peak_569	86	.	5.95882	8.60818	4.72527	123
10	2432324	2439208	Zm00001d023303	Zm00001d023303_T004	+	10	2439849	2440089	5F9-1_peak_569	86	.	5.95882	8.60818	4.72527	123
10	2432974	2439208	Zm00001d023303	Zm00001d023303_T005	+	10	2439849	2440089	5F9-1_peak_569	86	.	5.95882	8.60818	4.72527	123
10	2433016	2439027	Zm00001d023303	Zm00001d023303_T006	+	10	2439849	2440089	5F9-1_peak_569	86	.	5.95882	8.60818	4.72527	123
10	2433026	2439088	Zm00001d023303	Zm00001d023303_T007	+	10	2439849	2440089	5F9-1_peak_569	86	.	5.95882	8.60818	4.72527	123
10	2433082	2439208	Zm00001d023303	Zm00001d023303_T012	+	10	2439849	2440089	5F9-1_peak_569	86	.	5.95882	8.60818	4.72527	123
10	2433497	2439155	Zm00001d023303	Zm00001d023303_T021	+	10	2439849	2440089	5F9-1_peak_569	86	.	5.95882	8.60818	4.72527	123
10	2433544	2439161	Zm00001d023303	Zm00001d023303_T022	+	10	2439849	2440089	5F9-1_peak_569	86	.	5.95882	8.60818	4.72527	123
10	2433550	2439201	Zm00001d023303	Zm00001d023303_T023	+	10	2439849	2440089	5F9-1_peak_569	86	.	5.95882	8.60818	4.72527	123
10	2433560	2439201	Zm00001d023303	Zm00001d023303_T029	+	10	2439849	2440089	5F9-1_peak_569	86	.	5.95882	8.60818	4.72527	123
10	2433560	2439201	Zm00001d023303	Zm00001d023303_T024	+	10	2439849	2440089	5F9-1_peak_569	86	.	5.95882	8.60818	4.72527	123
10	2433638	2439201	Zm00001d023303	Zm00001d023303_T038	+	10	2439849	2440089	5F9-1_peak_569	86	.	5.95882	8.60818	4.72527	123
10	4114545	4119548	Zm00001d023362	Zm00001d023362_T001	+	10	4113070	4113281	5F9-1_peak_570	65	.	4.33371	6.50314	3.02868	53
10	4190679	4193349	Zm00001d023371	Zm00001d023371_T001	-	10	4193440	4193845	5F9-1_peak_571	86	.	5.95882	8.60818	4.72527	178
10	4210184	4213497	Zm00001d023372	Zm00001d023372_T001	+	10	4215412	4215873	5F9-1_peak_572	78	.	6.27508	7.87263	4.15819	95
10	4210382	4213486	Zm00001d023372	Zm00001d023372_T002	+	10	4215412	4215873	5F9-1_peak_572	78	.	6.27508	7.87263	4.15819	95
10	4210704	4213497	Zm00001d023372	Zm00001d023372_T003	+	10	4215412	4215873	5F9-1_peak_572	78	.	6.27508	7.87263	4.15819	95
10	4211943	4213486	Zm00001d023372	Zm00001d023372_T004	+	10	4215412	4215873	5F9-1_peak_572	78	.	6.27508	7.87263	4.15819	95
10	4236919	4237918	Zm00001d023373	Zm00001d023373_T001	-	10	4236267	4236484	5F9-1_peak_573	113	.	6.85365	11.3473	7.06729	118
10	4236919	4263179	Zm00001d023373	Zm00001d023373_T002	-	10	4236267	4236484	5F9-1_peak_573	113	.	6.85365	11.3473	7.06729	118
10	4236919	4263190	Zm00001d023373	Zm00001d023373_T003	-	10	4236267	4236484	5F9-1_peak_573	113	.	6.85365	11.3473	7.06729	118
10	4236919	4263190	Zm00001d023373	Zm00001d023373_T004	-	10	4236267	4236484	5F9-1_peak_573	113	.	6.85365	11.3473	7.06729	118
10	4237986	4263190	Zm00001d023373	Zm00001d023373_T005	-	10	4236267	4236484	5F9-1_peak_573	113	.	6.85365	11.3473	7.06729	118
10	4335097	4336256	Zm00001d023384	Zm00001d023384_T001	-	10	4336387	4337386	5F9-1_peak_574	66	.	5.12295	6.68146	3.1421	935
10	4738281	4739319	Zm00001d023401	Zm00001d023401_T001	-	10	4739678	4740196	5F9-1_peak_575	83	.	6.18098	8.37249	4.59966	74
10	4740646	4742679	Zm00001d023402	Zm00001d023402_T001	-	10	4739678	4740196	5F9-1_peak_575	83	.	6.18098	8.37249	4.59966	74
10	4740710	4741761	Zm00001d023402	Zm00001d023402_T002	-	10	4739678	4740196	5F9-1_peak_575	83	.	6.18098	8.37249	4.59966	74
10	6289475	6298739	Zm00001d023459	Zm00001d023459_T001	+	10	6299862	6300214	5F9-1_peak_577	186	.	11.3063	18.6669	13.444	85
10	6289477	6298727	Zm00001d023459	Zm00001d023459_T002	+	10	6299862	6300214	5F9-1_peak_577	186	.	11.3063	18.6669	13.444	85
10	6299145	6299676	Zm00001d023461	Zm00001d023461_T001	-	10	6299862	6300214	5F9-1_peak_577	186	.	11.3063	18.6669	13.444	85
10	6708638	6712611	Zm00001d023470	Zm00001d023470_T001	+	10	6707261	6707523	5F9-1_peak_578	78	.	6.10644	7.87263	4.15819	120
10	7370666	7371884	Zm00001d023498	Zm00001d023498_T001	+	10	7370111	7370454	5F9-1_peak_579	66	.	4.69974	6.68146	3.1421	194
10	8597734	8598124	Zm00001d023518	Zm00001d023518_T001	-	10	8598141	8598453	5F9-1_peak_580	105	.	6.5897	10.5339	6.36335	185
10	8653574	8659794	Zm00001d023521	Zm00001d023521_T001	+	10	8652730	8653390	5F9-1_peak_581	117	.	5.59476	11.7967	7.49379	166
10	8653574	8659968	Zm00001d023521	Zm00001d023521_T003	+	10	8652730	8653390	5F9-1_peak_581	117	.	5.59476	11.7967	7.49379	166
10	8653574	8659968	Zm00001d023521	Zm00001d023521_T002	+	10	8652730	8653390	5F9-1_peak_581	117	.	5.59476	11.7967	7.49379	166
10	8654385	8659760	Zm00001d023521	Zm00001d023521_T004	+	10	8652730	8653390	5F9-1_peak_581	117	.	5.59476	11.7967	7.49379	166
10	8654428	8659904	Zm00001d023521	Zm00001d023521_T005	+	10	8652730	8653390	5F9-1_peak_581	117	.	5.59476	11.7967	7.49379	166
10	8655379	8659685	Zm00001d023521	Zm00001d023521_T006	+	10	8652730	8653390	5F9-1_peak_581	117	.	5.59476	11.7967	7.49379	166
10	10303267	10309470	Zm00001d023564	Zm00001d023564_T001	+	10	10309807	10310222	5F9-1_peak_582	101	.	6.55739	10.1966	6.09527	227
10	10303267	10309476	Zm00001d023564	Zm00001d023564_T002	+	10	10309807	10310222	5F9-1_peak_582	101	.	6.55739	10.1966	6.09527	227
10	10303297	10309453	Zm00001d023564	Zm00001d023564_T003	+	10	10309807	10310222	5F9-1_peak_582	101	.	6.55739	10.1966	6.09527	227
10	10307596	10309453	Zm00001d023564	Zm00001d023564_T004	+	10	10309807	10310222	5F9-1_peak_582	101	.	6.55739	10.1966	6.09527	227
10	10313564	10314782	Zm00001d023565	Zm00001d023565_T001	-	10	10312986	10313191	5F9-1_peak_583	70	.	5.76158	7.07173	3.46208	149
10	10313564	10314782	Zm00001d023565	Zm00001d023565_T001	-	10	10315038	10315369	5F9-1_peak_584	125	.	8.01979	12.5711	8.15158	155
10	12898295	12906692	Zm00001d023634	Zm00001d023634_T001	-	10	12906459	12906793	5F9-1_peak_588	126	.	7.0409	12.6555	8.17572	190
10	14594104	14596141	Zm00001d023669	Zm00001d023669_T001	+	10	14596034	14596430	5F9-1_peak_589	101	.	6.67617	10.1966	6.09527	201
10	23731691	23733983	Zm00001d023830	Zm00001d023830_T001	+	10	23731595	23732232	5F9-1_peak_594	126	.	7.4921	12.6555	8.17572	351
10	23887313	23897347	Zm00001d023838	Zm00001d023838_T001	-	10	23897289	23897727	5F9-1_peak_595	113	.	7.3888	11.3449	7.06729	228
10	23887313	23897377	Zm00001d023838	Zm00001d023838_T002	-	10	23897289	23897727	5F9-1_peak_595	113	.	7.3888	11.3449	7.06729	228
10	23887366	23897345	Zm00001d023838	Zm00001d023838_T003	-	10	23897289	23897727	5F9-1_peak_595	113	.	7.3888	11.3449	7.06729	228
10	23887404	23897347	Zm00001d023838	Zm00001d023838_T004	-	10	23897289	23897727	5F9-1_peak_595	113	.	7.3888	11.3449	7.06729	228
10	23887416	23897298	Zm00001d023838	Zm00001d023838_T005	-	10	23897289	23897727	5F9-1_peak_595	113	.	7.3888	11.3449	7.06729	228
10	23887425	23897347	Zm00001d023838	Zm00001d023838_T006	-	10	23897289	23897727	5F9-1_peak_595	113	.	7.3888	11.3449	7.06729	228
10	23887478	23896737	Zm00001d023838	Zm00001d023838_T008	-	10	23897289	23897727	5F9-1_peak_595	113	.	7.3888	11.3449	7.06729	228
10	23887478	23897312	Zm00001d023838	Zm00001d023838_T010	-	10	23897289	23897727	5F9-1_peak_595	113	.	7.3888	11.3449	7.06729	228
10	23887480	23897345	Zm00001d023838	Zm00001d023838_T012	-	10	23897289	23897727	5F9-1_peak_595	113	.	7.3888	11.3449	7.06729	228
10	23887482	23897353	Zm00001d023838	Zm00001d023838_T013	-	10	23897289	23897727	5F9-1_peak_595	113	.	7.3888	11.3449	7.06729	228
10	23887482	23897354	Zm00001d023838	Zm00001d023838_T014	-	10	23897289	23897727	5F9-1_peak_595	113	.	7.3888	11.3449	7.06729	228
10	23887483	23897354	Zm00001d023838	Zm00001d023838_T015	-	10	23897289	23897727	5F9-1_peak_595	113	.	7.3888	11.3449	7.06729	228
10	23887484	23897354	Zm00001d023838	Zm00001d023838_T016	-	10	23897289	23897727	5F9-1_peak_595	113	.	7.3888	11.3449	7.06729	228
10	23887525	23897377	Zm00001d023838	Zm00001d023838_T018	-	10	23897289	23897727	5F9-1_peak_595	113	.	7.3888	11.3449	7.06729	228
10	23887538	23896663	Zm00001d023838	Zm00001d023838_T019	-	10	23897289	23897727	5F9-1_peak_595	113	.	7.3888	11.3449	7.06729	228
10	23887538	23897288	Zm00001d023838	Zm00001d023838_T020	-	10	23897289	23897727	5F9-1_peak_595	113	.	7.3888	11.3449	7.06729	228
10	23888120	23897377	Zm00001d023838	Zm00001d023838_T023	-	10	23897289	23897727	5F9-1_peak_595	113	.	7.3888	11.3449	7.06729	228
10	23893318	23896994	Zm00001d023838	Zm00001d023838_T025	-	10	23897289	23897727	5F9-1_peak_595	113	.	7.3888	11.3449	7.06729	228
10	23894150	23896616	Zm00001d023838	Zm00001d023838_T026	-	10	23897289	23897727	5F9-1_peak_595	113	.	7.3888	11.3449	7.06729	228
10	23898578	23909591	Zm00001d023839	Zm00001d023839_T002	-	10	23897289	23897727	5F9-1_peak_595	113	.	7.3888	11.3449	7.06729	228
10	23898578	23909591	Zm00001d023839	Zm00001d023839_T001	-	10	23897289	23897727	5F9-1_peak_595	113	.	7.3888	11.3449	7.06729	228
10	25214018	25214375	Zm00001d023856	Zm00001d023856_T001	+	10	25213456	25214127	5F9-1_peak_596	201	.	10.952	20.1225	14.6492	296
10	25283887	25287483	Zm00001d023859	Zm00001d023859_T001	-	10	25288188	25288734	5F9-1_peak_597	158	.	8.42727	15.8696	10.9891	173
10	25595489	25600234	Zm00001d023868	Zm00001d023868_T003	-	10	25600815	25601183	5F9-1_peak_599	94	.	6.41445	9.41385	5.40799	249
10	25595489	25600234	Zm00001d023868	Zm00001d023868_T002	-	10	25600815	25601183	5F9-1_peak_599	94	.	6.41445	9.41385	5.40799	249
10	25595489	25600234	Zm00001d023868	Zm00001d023868_T001	-	10	25600815	25601183	5F9-1_peak_599	94	.	6.41445	9.41385	5.40799	249
10	25595489	25600235	Zm00001d023868	Zm00001d023868_T004	-	10	25600815	25601183	5F9-1_peak_599	94	.	6.41445	9.41385	5.40799	249
10	25595506	25599689	Zm00001d023868	Zm00001d023868_T005	-	10	25600815	25601183	5F9-1_peak_599	94	.	6.41445	9.41385	5.40799	249
10	35174830	35179918	Zm00001d023994	Zm00001d023994_T001	+	10	35174415	35174887	5F9-1_peak_600	69	.	5.01335	6.95302	3.37634	331
10	35174830	35179918	Zm00001d023994	Zm00001d023994_T002	+	10	35174415	35174887	5F9-1_peak_600	69	.	5.01335	6.95302	3.37634	331
10	35174940	35179903	Zm00001d023994	Zm00001d023994_T003	+	10	35174415	35174887	5F9-1_peak_600	69	.	5.01335	6.95302	3.37634	331
10	48089571	48093645	Zm00001d024126	Zm00001d024126_T001	-	10	48093424	48093776	5F9-1_peak_601	105	.	5.9129	10.5339	6.36335	197
10	48093266	48096507	Zm00001d024127	Zm00001d024127_T001	+	10	48093424	48093776	5F9-1_peak_601	105	.	5.9129	10.5339	6.36335	197
10	60226178	60228837	Zm00001d024268	Zm00001d024268_T001	+	10	60227371	60227719	5F9-1_peak_608	113	.	7.07325	11.3473	7.06729	165
10	64620724	64621285	Zm00001d024324	Zm00001d024324_T001	+	10	64623255	64623461	5F9-1_peak_609	52	.	4.39813	5.24041	2.01688	152
10	73938264	73944249	Zm00001d024489	Zm00001d024489_T001	+	10	73941561	73941821	5F9-1_peak_612	66	.	5.33456	6.68146	3.1421	114
10	74141741	74142257	Zm00001d024494	Zm00001d024494_T001	-	10	74140507	74140889	5F9-1_peak_613	138	.	8.50866	13.812	9.16666	185
10	74141753	74142206	Zm00001d024495	Zm00001d024495_T001	+	10	74140507	74140889	5F9-1_peak_613	138	.	8.50866	13.812	9.16666	185
10	74394027	74403109	Zm00001d024499	Zm00001d024499_T001	-	10	74403159	74403441	5F9-1_peak_614	213	.	12.5148	21.3267	15.7806	140
10	74401073	74401841	Zm00001d024500	Zm00001d024500_T001	+	10	74403159	74403441	5F9-1_peak_614	213	.	12.5148	21.3267	15.7806	140
10	76628320	76635128	Zm00001d024531	Zm00001d024531_T001	+	10	76630446	76630850	5F9-1_peak_616	120	.	7.84009	12.0017	7.65437	113
10	76628332	76635128	Zm00001d024531	Zm00001d024531_T002	+	10	76630446	76630850	5F9-1_peak_616	120	.	7.84009	12.0017	7.65437	113
10	76628526	76635128	Zm00001d024531	Zm00001d024531_T004	+	10	76630446	76630850	5F9-1_peak_616	120	.	7.84009	12.0017	7.65437	113
10	76631351	76634762	Zm00001d024531	Zm00001d024531_T005	+	10	76630446	76630850	5F9-1_peak_616	120	.	7.84009	12.0017	7.65437	113
10	76631810	76635127	Zm00001d024531	Zm00001d024531_T006	+	10	76630446	76630850	5F9-1_peak_616	120	.	7.84009	12.0017	7.65437	113
10	80551130	80554704	Zm00001d024620	Zm00001d024620_T001	-	10	80556034	80556849	5F9-1_peak_620	258	.	14.0104	25.8403	19.7477	463
10	80562831	80565140	Zm00001d024621	Zm00001d024621_T001	+	10	80560535	80560906	5F9-1_peak_621	101	.	6.55739	10.1966	6.09527	270
10	80562831	80565140	Zm00001d024621	Zm00001d024621_T001	+	10	80563932	80564375	5F9-1_peak_622	102	.	5.79687	10.2513	6.13917	114
10	80562831	80565140	Zm00001d024621	Zm00001d024621_T001	+	10	80564796	80565279	5F9-1_peak_623	100	.	6.60528	10.0853	6.04526	135
10	80564057	80565130	Zm00001d024621	Zm00001d024621_T002	+	10	80563932	80564375	5F9-1_peak_622	102	.	5.79687	10.2513	6.13917	114
10	80564057	80565130	Zm00001d024621	Zm00001d024621_T002	+	10	80564796	80565279	5F9-1_peak_623	100	.	6.60528	10.0853	6.04526	135
10	85589258	85592180	Zm00001d024732	Zm00001d024732_T001	+	10	85589040	85589304	5F9-1_peak_627	106	.	7.6242	10.608	6.40896	165
10	85620430	85625034	Zm00001d024734	Zm00001d024734_T001	+	10	85621108	85621354	5F9-1_peak_629	66	.	4.48813	6.68146	3.1421	239
10	87223394	87228172	Zm00001d024768	Zm00001d024768_T001	-	10	87223607	87223811	5F9-1_peak_630	52	.	4.61863	5.22047	2.00121	35
10	87291645	87292414	Zm00001d024771	Zm00001d024771_T001	-	10	87292355	87292625	5F9-1_peak_631	81	.	5.64262	8.16448	4.41374	133
10	87401368	87401545	Zm00001d024778	Zm00001d024778_T001	-	10	87401800	87402024	5F9-1_peak_632	112	.	7.07533	11.2244	6.98874	72
10	90131665	90133501	Zm00001d024831	Zm00001d024831_T001	-	10	90133266	90133470	5F9-1_peak_634	65	.	4.33371	6.50314	3.02868	161
10	90131665	90133501	Zm00001d024831	Zm00001d024831_T001	-	10	90133791	90134186	5F9-1_peak_635	105	.	6.5897	10.5339	6.36335	146
10	90134128	90141727	Zm00001d024832	Zm00001d024832_T001	+	10	90133266	90133470	5F9-1_peak_634	65	.	4.33371	6.50314	3.02868	161
10	90134128	90141727	Zm00001d024832	Zm00001d024832_T001	+	10	90133791	90134186	5F9-1_peak_635	105	.	6.5897	10.5339	6.36335	146
10	90134128	90141743	Zm00001d024832	Zm00001d024832_T002	+	10	90133266	90133470	5F9-1_peak_634	65	.	4.33371	6.50314	3.02868	161
10	90134128	90141743	Zm00001d024832	Zm00001d024832_T002	+	10	90133791	90134186	5F9-1_peak_635	105	.	6.5897	10.5339	6.36335	146
10	90134177	90141684	Zm00001d024832	Zm00001d024832_T003	+	10	90133266	90133470	5F9-1_peak_634	65	.	4.33371	6.50314	3.02868	161
10	90134177	90141684	Zm00001d024832	Zm00001d024832_T003	+	10	90133791	90134186	5F9-1_peak_635	105	.	6.5897	10.5339	6.36335	146
10	90134196	90141683	Zm00001d024832	Zm00001d024832_T004	+	10	90133266	90133470	5F9-1_peak_634	65	.	4.33371	6.50314	3.02868	161
10	90134196	90141683	Zm00001d024832	Zm00001d024832_T004	+	10	90133791	90134186	5F9-1_peak_635	105	.	6.5897	10.5339	6.36335	146
10	90134260	90141712	Zm00001d024832	Zm00001d024832_T005	+	10	90133266	90133470	5F9-1_peak_634	65	.	4.33371	6.50314	3.02868	161
10	90134260	90141712	Zm00001d024832	Zm00001d024832_T005	+	10	90133791	90134186	5F9-1_peak_635	105	.	6.5897	10.5339	6.36335	146
10	90134667	90141743	Zm00001d024832	Zm00001d024832_T006	+	10	90133266	90133470	5F9-1_peak_634	65	.	4.33371	6.50314	3.02868	161
10	90134667	90141743	Zm00001d024832	Zm00001d024832_T006	+	10	90133791	90134186	5F9-1_peak_635	105	.	6.5897	10.5339	6.36335	146
10	90134667	90141743	Zm00001d024832	Zm00001d024832_T007	+	10	90133266	90133470	5F9-1_peak_634	65	.	4.33371	6.50314	3.02868	161
10	90134667	90141743	Zm00001d024832	Zm00001d024832_T007	+	10	90133791	90134186	5F9-1_peak_635	105	.	6.5897	10.5339	6.36335	146
10	90134667	90141743	Zm00001d024832	Zm00001d024832_T009	+	10	90133266	90133470	5F9-1_peak_634	65	.	4.33371	6.50314	3.02868	161
10	90134667	90141743	Zm00001d024832	Zm00001d024832_T009	+	10	90133791	90134186	5F9-1_peak_635	105	.	6.5897	10.5339	6.36335	146
10	90134667	90141743	Zm00001d024832	Zm00001d024832_T008	+	10	90133266	90133470	5F9-1_peak_634	65	.	4.33371	6.50314	3.02868	161
10	90134667	90141743	Zm00001d024832	Zm00001d024832_T008	+	10	90133791	90134186	5F9-1_peak_635	105	.	6.5897	10.5339	6.36335	146
10	90135216	90141677	Zm00001d024832	Zm00001d024832_T010	+	10	90133266	90133470	5F9-1_peak_634	65	.	4.33371	6.50314	3.02868	161
10	90135216	90141677	Zm00001d024832	Zm00001d024832_T010	+	10	90133791	90134186	5F9-1_peak_635	105	.	6.5897	10.5339	6.36335	146
10	90135216	90141743	Zm00001d024832	Zm00001d024832_T011	+	10	90133266	90133470	5F9-1_peak_634	65	.	4.33371	6.50314	3.02868	161
10	90135216	90141743	Zm00001d024832	Zm00001d024832_T011	+	10	90133791	90134186	5F9-1_peak_635	105	.	6.5897	10.5339	6.36335	146
10	90136002	90141704	Zm00001d024832	Zm00001d024832_T012	+	10	90133791	90134186	5F9-1_peak_635	105	.	6.5897	10.5339	6.36335	146
10	90136101	90141706	Zm00001d024832	Zm00001d024832_T013	+	10	90133791	90134186	5F9-1_peak_635	105	.	6.5897	10.5339	6.36335	146
10	90452121	90455648	Zm00001d024842	Zm00001d024842_T002	+	10	90457593	90457882	5F9-1_peak_636	126	.	7.4921	12.6555	8.17572	145
10	90456449	90457394	Zm00001d024843	Zm00001d024843_T001	-	10	90457593	90457882	5F9-1_peak_636	126	.	7.4921	12.6555	8.17572	145
10	90664002	90665073	Zm00001d024853	Zm00001d024853_T001	+	10	90663692	90663916	5F9-1_peak_640	80	.	6.14484	8.06939	4.32495	125
10	96012098	96015989	Zm00001d024940	Zm00001d024940_T001	+	10	96011945	96012172	5F9-1_peak_642	86	.	6.15607	8.60818	4.72527	62
10	96012098	96015989	Zm00001d024940	Zm00001d024940_T001	+	10	96012770	96013353	5F9-1_peak_643	174	.	9.26925	17.4689	12.3447	104
10	96162550	96163491	Zm00001d024944	Zm00001d024944_T001	-	10	96161388	96161810	5F9-1_peak_644	105	.	6.5897	10.5339	6.36335	319
10	96937749	96938398	Zm00001d024960	Zm00001d024960_T001	+	10	96937349	96937737	5F9-1_peak_645	71	.	5.14521	7.11468	3.50043	335
10	96937775	96938641	Zm00001d024960	Zm00001d024960_T002	+	10	96937349	96937737	5F9-1_peak_645	71	.	5.14521	7.11468	3.50043	335
10	98385297	98386222	Zm00001d024996	Zm00001d024996_T001	+	10	98384896	98385199	5F9-1_peak_646	102	.	6.94507	10.2023	6.09527	120
10	98385299	98386000	Zm00001d024996	Zm00001d024996_T002	+	10	98384896	98385199	5F9-1_peak_646	102	.	6.94507	10.2023	6.09527	120
10	99635842	99638554	Zm00001d025011	Zm00001d025011_T001	-	10	99634965	99635331	5F9-1_peak_647	135	.	8.80469	13.5086	8.93888	122
10	99635842	99638554	Zm00001d025011	Zm00001d025011_T001	-	10	99638612	99638904	5F9-1_peak_648	88	.	6.58985	8.86099	4.96539	118
10	99635918	99638551	Zm00001d025011	Zm00001d025011_T002	-	10	99634965	99635331	5F9-1_peak_647	135	.	8.80469	13.5086	8.93888	122
10	99635918	99638551	Zm00001d025011	Zm00001d025011_T002	-	10	99638612	99638904	5F9-1_peak_648	88	.	6.58985	8.86099	4.96539	118
10	99635939	99638551	Zm00001d025011	Zm00001d025011_T003	-	10	99634965	99635331	5F9-1_peak_647	135	.	8.80469	13.5086	8.93888	122
10	99635939	99638551	Zm00001d025011	Zm00001d025011_T003	-	10	99638612	99638904	5F9-1_peak_648	88	.	6.58985	8.86099	4.96539	118
10	100210115	100246414	Zm00001d025024	Zm00001d025024_T001	+	10	100210016	100210264	5F9-1_peak_649	83	.	5.54616	8.37249	4.59966	130
10	100210197	100246378	Zm00001d025024	Zm00001d025024_T002	+	10	100210016	100210264	5F9-1_peak_649	83	.	5.54616	8.37249	4.59966	130
10	100210197	100246420	Zm00001d025024	Zm00001d025024_T003	+	10	100210016	100210264	5F9-1_peak_649	83	.	5.54616	8.37249	4.59966	130
10	100210198	100246417	Zm00001d025024	Zm00001d025024_T004	+	10	100210016	100210264	5F9-1_peak_649	83	.	5.54616	8.37249	4.59966	130
10	100210199	100246408	Zm00001d025024	Zm00001d025024_T005	+	10	100210016	100210264	5F9-1_peak_649	83	.	5.54616	8.37249	4.59966	130
10	100210199	100246420	Zm00001d025024	Zm00001d025024_T006	+	10	100210016	100210264	5F9-1_peak_649	83	.	5.54616	8.37249	4.59966	130
10	100210199	100246420	Zm00001d025024	Zm00001d025024_T008	+	10	100210016	100210264	5F9-1_peak_649	83	.	5.54616	8.37249	4.59966	130
10	100210199	100246420	Zm00001d025024	Zm00001d025024_T009	+	10	100210016	100210264	5F9-1_peak_649	83	.	5.54616	8.37249	4.59966	130
10	100210199	100246420	Zm00001d025024	Zm00001d025024_T007	+	10	100210016	100210264	5F9-1_peak_649	83	.	5.54616	8.37249	4.59966	130
10	100210203	100246375	Zm00001d025024	Zm00001d025024_T010	+	10	100210016	100210264	5F9-1_peak_649	83	.	5.54616	8.37249	4.59966	130
10	100210213	100246404	Zm00001d025024	Zm00001d025024_T011	+	10	100210016	100210264	5F9-1_peak_649	83	.	5.54616	8.37249	4.59966	130
10	100210249	100246385	Zm00001d025024	Zm00001d025024_T012	+	10	100210016	100210264	5F9-1_peak_649	83	.	5.54616	8.37249	4.59966	130
10	100210252	100246416	Zm00001d025024	Zm00001d025024_T013	+	10	100210016	100210264	5F9-1_peak_649	83	.	5.54616	8.37249	4.59966	130
10	100210307	100246313	Zm00001d025024	Zm00001d025024_T014	+	10	100210016	100210264	5F9-1_peak_649	83	.	5.54616	8.37249	4.59966	130
10	100210312	100235414	Zm00001d025024	Zm00001d025024_T015	+	10	100210016	100210264	5F9-1_peak_649	83	.	5.54616	8.37249	4.59966	130
10	100210348	100246374	Zm00001d025024	Zm00001d025024_T016	+	10	100210016	100210264	5F9-1_peak_649	83	.	5.54616	8.37249	4.59966	130
10	100210348	100246407	Zm00001d025024	Zm00001d025024_T017	+	10	100210016	100210264	5F9-1_peak_649	83	.	5.54616	8.37249	4.59966	130
10	100210348	100246407	Zm00001d025024	Zm00001d025024_T018	+	10	100210016	100210264	5F9-1_peak_649	83	.	5.54616	8.37249	4.59966	130
10	100210348	100246408	Zm00001d025024	Zm00001d025024_T019	+	10	100210016	100210264	5F9-1_peak_649	83	.	5.54616	8.37249	4.59966	130
10	100210348	100246420	Zm00001d025024	Zm00001d025024_T020	+	10	100210016	100210264	5F9-1_peak_649	83	.	5.54616	8.37249	4.59966	130
10	101193708	101197563	Zm00001d025041	Zm00001d025041_T001	+	10	101197053	101197413	5F9-1_peak_650	84	.	5.2361	8.47902	4.62722	284
10	101196108	101197563	Zm00001d025041	Zm00001d025041_T002	+	10	101197053	101197413	5F9-1_peak_650	84	.	5.2361	8.47902	4.62722	284
10	101885722	101890901	Zm00001d025055	Zm00001d025055_T001	+	10	101887629	101888139	5F9-1_peak_651	132	.	6.59914	13.2532	8.72966	278
10	102855785	102857522	Zm00001d025081	Zm00001d025081_T001	-	10	102857634	102857842	5F9-1_peak_652	106	.	7.11828	10.608	6.40896	56
10	102855785	102857533	Zm00001d025081	Zm00001d025081_T002	-	10	102857634	102857842	5F9-1_peak_652	106	.	7.11828	10.608	6.40896	56
10	102855963	102857533	Zm00001d025081	Zm00001d025081_T003	-	10	102857634	102857842	5F9-1_peak_652	106	.	7.11828	10.608	6.40896	56
10	102855970	102857528	Zm00001d025081	Zm00001d025081_T004	-	10	102857634	102857842	5F9-1_peak_652	106	.	7.11828	10.608	6.40896	56
10	106318786	106321238	Zm00001d025141	Zm00001d025141_T002	-	10	106319814	106320111	5F9-1_peak_654	101	.	6.39259	10.1301	6.07512	187
10	106318786	106321238	Zm00001d025141	Zm00001d025141_T001	-	10	106319814	106320111	5F9-1_peak_654	101	.	6.39259	10.1301	6.07512	187
10	106318809	106321234	Zm00001d025141	Zm00001d025141_T003	-	10	106319814	106320111	5F9-1_peak_654	101	.	6.39259	10.1301	6.07512	187
10	106320022	106321234	Zm00001d025141	Zm00001d025141_T004	-	10	106319814	106320111	5F9-1_peak_654	101	.	6.39259	10.1301	6.07512	187
10	110101287	110101653	Zm00001d025225	Zm00001d025225_T001	+	10	110100700	110101142	5F9-1_peak_655	84	.	5.4617	8.47902	4.62722	113
10	111734228	111736707	Zm00001d025263	Zm00001d025263_T001	+	10	111734919	111735197	5F9-1_peak_656	69	.	5.13213	6.95302	3.37634	171
10	111734228	111744673	Zm00001d025263	Zm00001d025263_T002	+	10	111734919	111735197	5F9-1_peak_656	69	.	5.13213	6.95302	3.37634	171
10	111734228	111744673	Zm00001d025263	Zm00001d025263_T003	+	10	111734919	111735197	5F9-1_peak_656	69	.	5.13213	6.95302	3.37634	171
10	111734231	111736707	Zm00001d025263	Zm00001d025263_T004	+	10	111734919	111735197	5F9-1_peak_656	69	.	5.13213	6.95302	3.37634	171
10	111734239	111744549	Zm00001d025263	Zm00001d025263_T005	+	10	111734919	111735197	5F9-1_peak_656	69	.	5.13213	6.95302	3.37634	171
10	112299569	112307670	Zm00001d025278	Zm00001d025278_T002	+	10	112297590	112297803	5F9-1_peak_657	88	.	5.37325	8.89498	4.99506	61
10	112299569	112307670	Zm00001d025278	Zm00001d025278_T001	+	10	112297590	112297803	5F9-1_peak_657	88	.	5.37325	8.89498	4.99506	61
10	112299581	112307615	Zm00001d025278	Zm00001d025278_T003	+	10	112297590	112297803	5F9-1_peak_657	88	.	5.37325	8.89498	4.99506	61
10	112299704	112307449	Zm00001d025278	Zm00001d025278_T004	+	10	112297590	112297803	5F9-1_peak_657	88	.	5.37325	8.89498	4.99506	61
10	112299705	112307605	Zm00001d025278	Zm00001d025278_T005	+	10	112297590	112297803	5F9-1_peak_657	88	.	5.37325	8.89498	4.99506	61
10	112299705	112307605	Zm00001d025278	Zm00001d025278_T006	+	10	112297590	112297803	5F9-1_peak_657	88	.	5.37325	8.89498	4.99506	61
10	112299705	112307613	Zm00001d025278	Zm00001d025278_T007	+	10	112297590	112297803	5F9-1_peak_657	88	.	5.37325	8.89498	4.99506	61
10	112299705	112307613	Zm00001d025278	Zm00001d025278_T008	+	10	112297590	112297803	5F9-1_peak_657	88	.	5.37325	8.89498	4.99506	61
10	112299705	112307718	Zm00001d025278	Zm00001d025278_T009	+	10	112297590	112297803	5F9-1_peak_657	88	.	5.37325	8.89498	4.99506	61
10	112299707	112307505	Zm00001d025278	Zm00001d025278_T010	+	10	112297590	112297803	5F9-1_peak_657	88	.	5.37325	8.89498	4.99506	61
10	112299707	112307552	Zm00001d025278	Zm00001d025278_T011	+	10	112297590	112297803	5F9-1_peak_657	88	.	5.37325	8.89498	4.99506	61
10	112299707	112307602	Zm00001d025278	Zm00001d025278_T012	+	10	112297590	112297803	5F9-1_peak_657	88	.	5.37325	8.89498	4.99506	61
10	112299707	112307603	Zm00001d025278	Zm00001d025278_T013	+	10	112297590	112297803	5F9-1_peak_657	88	.	5.37325	8.89498	4.99506	61
10	112299707	112307604	Zm00001d025278	Zm00001d025278_T014	+	10	112297590	112297803	5F9-1_peak_657	88	.	5.37325	8.89498	4.99506	61
10	112299707	112307605	Zm00001d025278	Zm00001d025278_T019	+	10	112297590	112297803	5F9-1_peak_657	88	.	5.37325	8.89498	4.99506	61
10	112299707	112307605	Zm00001d025278	Zm00001d025278_T015	+	10	112297590	112297803	5F9-1_peak_657	88	.	5.37325	8.89498	4.99506	61
10	112299707	112307605	Zm00001d025278	Zm00001d025278_T017	+	10	112297590	112297803	5F9-1_peak_657	88	.	5.37325	8.89498	4.99506	61
10	112299707	112307605	Zm00001d025278	Zm00001d025278_T018	+	10	112297590	112297803	5F9-1_peak_657	88	.	5.37325	8.89498	4.99506	61
10	112299707	112307605	Zm00001d025278	Zm00001d025278_T016	+	10	112297590	112297803	5F9-1_peak_657	88	.	5.37325	8.89498	4.99506	61
10	112299707	112307605	Zm00001d025278	Zm00001d025278_T020	+	10	112297590	112297803	5F9-1_peak_657	88	.	5.37325	8.89498	4.99506	61
10	112299707	112307606	Zm00001d025278	Zm00001d025278_T022	+	10	112297590	112297803	5F9-1_peak_657	88	.	5.37325	8.89498	4.99506	61
10	112299707	112307606	Zm00001d025278	Zm00001d025278_T023	+	10	112297590	112297803	5F9-1_peak_657	88	.	5.37325	8.89498	4.99506	61
10	112299707	112307606	Zm00001d025278	Zm00001d025278_T021	+	10	112297590	112297803	5F9-1_peak_657	88	.	5.37325	8.89498	4.99506	61
10	112299707	112307613	Zm00001d025278	Zm00001d025278_T024	+	10	112297590	112297803	5F9-1_peak_657	88	.	5.37325	8.89498	4.99506	61
10	112299707	112307614	Zm00001d025278	Zm00001d025278_T027	+	10	112297590	112297803	5F9-1_peak_657	88	.	5.37325	8.89498	4.99506	61
10	112299707	112307614	Zm00001d025278	Zm00001d025278_T025	+	10	112297590	112297803	5F9-1_peak_657	88	.	5.37325	8.89498	4.99506	61
10	112299707	112307614	Zm00001d025278	Zm00001d025278_T026	+	10	112297590	112297803	5F9-1_peak_657	88	.	5.37325	8.89498	4.99506	61
10	112299707	112307615	Zm00001d025278	Zm00001d025278_T030	+	10	112297590	112297803	5F9-1_peak_657	88	.	5.37325	8.89498	4.99506	61
10	112299707	112307615	Zm00001d025278	Zm00001d025278_T029	+	10	112297590	112297803	5F9-1_peak_657	88	.	5.37325	8.89498	4.99506	61
10	112299707	112307615	Zm00001d025278	Zm00001d025278_T028	+	10	112297590	112297803	5F9-1_peak_657	88	.	5.37325	8.89498	4.99506	61
10	112299707	112307617	Zm00001d025278	Zm00001d025278_T031	+	10	112297590	112297803	5F9-1_peak_657	88	.	5.37325	8.89498	4.99506	61
10	112299707	112307665	Zm00001d025278	Zm00001d025278_T032	+	10	112297590	112297803	5F9-1_peak_657	88	.	5.37325	8.89498	4.99506	61
10	112299707	112307699	Zm00001d025278	Zm00001d025278_T033	+	10	112297590	112297803	5F9-1_peak_657	88	.	5.37325	8.89498	4.99506	61
10	112299708	112307604	Zm00001d025278	Zm00001d025278_T034	+	10	112297590	112297803	5F9-1_peak_657	88	.	5.37325	8.89498	4.99506	61
10	112299708	112307618	Zm00001d025278	Zm00001d025278_T035	+	10	112297590	112297803	5F9-1_peak_657	88	.	5.37325	8.89498	4.99506	61
10	112299711	112307605	Zm00001d025278	Zm00001d025278_T036	+	10	112297590	112297803	5F9-1_peak_657	88	.	5.37325	8.89498	4.99506	61
10	112299747	112307603	Zm00001d025278	Zm00001d025278_T037	+	10	112297590	112297803	5F9-1_peak_657	88	.	5.37325	8.89498	4.99506	61
10	112299757	112307605	Zm00001d025278	Zm00001d025278_T038	+	10	112297590	112297803	5F9-1_peak_657	88	.	5.37325	8.89498	4.99506	61
10	112299757	112307606	Zm00001d025278	Zm00001d025278_T039	+	10	112297590	112297803	5F9-1_peak_657	88	.	5.37325	8.89498	4.99506	61
10	112299757	112307613	Zm00001d025278	Zm00001d025278_T040	+	10	112297590	112297803	5F9-1_peak_657	88	.	5.37325	8.89498	4.99506	61
10	112299757	112307671	Zm00001d025278	Zm00001d025278_T042	+	10	112297590	112297803	5F9-1_peak_657	88	.	5.37325	8.89498	4.99506	61
10	112299757	112307671	Zm00001d025278	Zm00001d025278_T041	+	10	112297590	112297803	5F9-1_peak_657	88	.	5.37325	8.89498	4.99506	61
10	112299757	112307699	Zm00001d025278	Zm00001d025278_T043	+	10	112297590	112297803	5F9-1_peak_657	88	.	5.37325	8.89498	4.99506	61
10	112299758	112307616	Zm00001d025278	Zm00001d025278_T044	+	10	112297590	112297803	5F9-1_peak_657	88	.	5.37325	8.89498	4.99506	61
10	112299759	112307416	Zm00001d025278	Zm00001d025278_T045	+	10	112297590	112297803	5F9-1_peak_657	88	.	5.37325	8.89498	4.99506	61
10	112299759	112307602	Zm00001d025278	Zm00001d025278_T047	+	10	112297590	112297803	5F9-1_peak_657	88	.	5.37325	8.89498	4.99506	61
10	112299759	112307602	Zm00001d025278	Zm00001d025278_T046	+	10	112297590	112297803	5F9-1_peak_657	88	.	5.37325	8.89498	4.99506	61
10	112299759	112307605	Zm00001d025278	Zm00001d025278_T048	+	10	112297590	112297803	5F9-1_peak_657	88	.	5.37325	8.89498	4.99506	61
10	112299759	112307612	Zm00001d025278	Zm00001d025278_T049	+	10	112297590	112297803	5F9-1_peak_657	88	.	5.37325	8.89498	4.99506	61
10	112299759	112307614	Zm00001d025278	Zm00001d025278_T050	+	10	112297590	112297803	5F9-1_peak_657	88	.	5.37325	8.89498	4.99506	61
10	112299759	112307616	Zm00001d025278	Zm00001d025278_T053	+	10	112297590	112297803	5F9-1_peak_657	88	.	5.37325	8.89498	4.99506	61
10	112299759	112307616	Zm00001d025278	Zm00001d025278_T051	+	10	112297590	112297803	5F9-1_peak_657	88	.	5.37325	8.89498	4.99506	61
10	112299759	112307616	Zm00001d025278	Zm00001d025278_T052	+	10	112297590	112297803	5F9-1_peak_657	88	.	5.37325	8.89498	4.99506	61
10	112299759	112307670	Zm00001d025278	Zm00001d025278_T054	+	10	112297590	112297803	5F9-1_peak_657	88	.	5.37325	8.89498	4.99506	61
10	112299759	112307680	Zm00001d025278	Zm00001d025278_T055	+	10	112297590	112297803	5F9-1_peak_657	88	.	5.37325	8.89498	4.99506	61
10	112299761	112307605	Zm00001d025278	Zm00001d025278_T056	+	10	112297590	112297803	5F9-1_peak_657	88	.	5.37325	8.89498	4.99506	61
10	112299761	112307682	Zm00001d025278	Zm00001d025278_T057	+	10	112297590	112297803	5F9-1_peak_657	88	.	5.37325	8.89498	4.99506	61
10	112299763	112307613	Zm00001d025278	Zm00001d025278_T058	+	10	112297590	112297803	5F9-1_peak_657	88	.	5.37325	8.89498	4.99506	61
10	114978141	114978459	Zm00001d025345	Zm00001d025345_T001	+	10	114976819	114977173	5F9-1_peak_661	78	.	6.27508	7.87263	4.15819	256
10	115668681	115669017	Zm00001d025361	Zm00001d025361_T001	+	10	115669698	115669914	5F9-1_peak_663	135	.	8.32581	13.5378	8.93888	115
10	116471861	116473196	Zm00001d025379	Zm00001d025379_T001	+	10	116473547	116474130	5F9-1_peak_665	127	.	8.41402	12.7035	8.2115	212
10	118602246	118606546	Zm00001d025431	Zm00001d025431_T001	-	10	118606255	118606719	5F9-1_peak_666	150	.	9.18582	15.0023	10.2225	255
10	118602247	118606484	Zm00001d025431	Zm00001d025431_T002	-	10	118606255	118606719	5F9-1_peak_666	150	.	9.18582	15.0023	10.2225	255
10	118602248	118605371	Zm00001d025431	Zm00001d025431_T003	-	10	118606255	118606719	5F9-1_peak_666	150	.	9.18582	15.0023	10.2225	255
10	118679110	118679767	Zm00001d025436	Zm00001d025436_T001	+	10	118680958	118681226	5F9-1_peak_667	93	.	6.98413	9.31432	5.33897	83
10	118681356	118686385	Zm00001d025437	Zm00001d025437_T001	+	10	118680958	118681226	5F9-1_peak_667	93	.	6.98413	9.31432	5.33897	83
10	118681394	118684874	Zm00001d025437	Zm00001d025437_T002	+	10	118680958	118681226	5F9-1_peak_667	93	.	6.98413	9.31432	5.33897	83
10	118888453	118897463	Zm00001d025449	Zm00001d025449_T001	-	10	118897679	118897990	5F9-1_peak_668	86	.	6.15607	8.60818	4.72527	93
10	118888453	118897515	Zm00001d025449	Zm00001d025449_T002	-	10	118897679	118897990	5F9-1_peak_668	86	.	6.15607	8.60818	4.72527	93
10	118888472	118897515	Zm00001d025449	Zm00001d025449_T003	-	10	118897679	118897990	5F9-1_peak_668	86	.	6.15607	8.60818	4.72527	93
10	118888513	118895754	Zm00001d025449	Zm00001d025449_T004	-	10	118897679	118897990	5F9-1_peak_668	86	.	6.15607	8.60818	4.72527	93
10	119220774	119232155	Zm00001d025461	Zm00001d025461_T001	-	10	119232041	119232247	5F9-1_peak_669	80	.	6.14484	8.06939	4.32495	104
10	119220797	119232157	Zm00001d025461	Zm00001d025461_T002	-	10	119232041	119232247	5F9-1_peak_669	80	.	6.14484	8.06939	4.32495	104
10	119220797	119232248	Zm00001d025461	Zm00001d025461_T003	-	10	119232041	119232247	5F9-1_peak_669	80	.	6.14484	8.06939	4.32495	104
10	119220798	119231939	Zm00001d025461	Zm00001d025461_T004	-	10	119232041	119232247	5F9-1_peak_669	80	.	6.14484	8.06939	4.32495	104
10	119220799	119232243	Zm00001d025461	Zm00001d025461_T005	-	10	119232041	119232247	5F9-1_peak_669	80	.	6.14484	8.06939	4.32495	104
10	119220799	119232248	Zm00001d025461	Zm00001d025461_T006	-	10	119232041	119232247	5F9-1_peak_669	80	.	6.14484	8.06939	4.32495	104
10	119220800	119232155	Zm00001d025461	Zm00001d025461_T007	-	10	119232041	119232247	5F9-1_peak_669	80	.	6.14484	8.06939	4.32495	104
10	119220801	119232183	Zm00001d025461	Zm00001d025461_T008	-	10	119232041	119232247	5F9-1_peak_669	80	.	6.14484	8.06939	4.32495	104
10	119220802	119232185	Zm00001d025461	Zm00001d025461_T009	-	10	119232041	119232247	5F9-1_peak_669	80	.	6.14484	8.06939	4.32495	104
10	119220957	119232133	Zm00001d025461	Zm00001d025461_T010	-	10	119232041	119232247	5F9-1_peak_669	80	.	6.14484	8.06939	4.32495	104
10	119220957	119232133	Zm00001d025461	Zm00001d025461_T011	-	10	119232041	119232247	5F9-1_peak_669	80	.	6.14484	8.06939	4.32495	104
10	119220957	119232155	Zm00001d025461	Zm00001d025461_T014	-	10	119232041	119232247	5F9-1_peak_669	80	.	6.14484	8.06939	4.32495	104
10	119220957	119232155	Zm00001d025461	Zm00001d025461_T013	-	10	119232041	119232247	5F9-1_peak_669	80	.	6.14484	8.06939	4.32495	104
10	119220957	119232155	Zm00001d025461	Zm00001d025461_T012	-	10	119232041	119232247	5F9-1_peak_669	80	.	6.14484	8.06939	4.32495	104
10	119220957	119232159	Zm00001d025461	Zm00001d025461_T015	-	10	119232041	119232247	5F9-1_peak_669	80	.	6.14484	8.06939	4.32495	104
10	119221073	119232193	Zm00001d025461	Zm00001d025461_T017	-	10	119232041	119232247	5F9-1_peak_669	80	.	6.14484	8.06939	4.32495	104
10	120040996	120041623	Zm00001d025477	Zm00001d025477_T001	-	10	120041774	120042624	5F9-1_peak_670	79	.	5.96353	7.99793	4.26056	800
10	120043445	120046681	Zm00001d025478	Zm00001d025478_T001	+	10	120041774	120042624	5F9-1_peak_670	79	.	5.96353	7.99793	4.26056	800
10	124144805	124148744	Zm00001d025617	Zm00001d025617_T002	+	10	124144482	124144805	5F9-1_peak_676	181	.	11.1657	18.1135	12.9273	227
10	124144805	124148744	Zm00001d025617	Zm00001d025617_T001	+	10	124144482	124144805	5F9-1_peak_676	181	.	11.1657	18.1135	12.9273	227
10	124144912	124148530	Zm00001d025617	Zm00001d025617_T003	+	10	124144482	124144805	5F9-1_peak_676	181	.	11.1657	18.1135	12.9273	227
10	124145038	124148744	Zm00001d025617	Zm00001d025617_T004	+	10	124144482	124144805	5F9-1_peak_676	181	.	11.1657	18.1135	12.9273	227
10	124145055	124148744	Zm00001d025617	Zm00001d025617_T005	+	10	124144482	124144805	5F9-1_peak_676	181	.	11.1657	18.1135	12.9273	227
10	124145055	124148744	Zm00001d025617	Zm00001d025617_T006	+	10	124144482	124144805	5F9-1_peak_676	181	.	11.1657	18.1135	12.9273	227
10	124145231	124148531	Zm00001d025617	Zm00001d025617_T007	+	10	124144482	124144805	5F9-1_peak_676	181	.	11.1657	18.1135	12.9273	227
10	124145296	124148553	Zm00001d025617	Zm00001d025617_T008	+	10	124144482	124144805	5F9-1_peak_676	181	.	11.1657	18.1135	12.9273	227
10	124145620	124148561	Zm00001d025617	Zm00001d025617_T009	+	10	124144482	124144805	5F9-1_peak_676	181	.	11.1657	18.1135	12.9273	227
10	124145660	124146587	Zm00001d025617	Zm00001d025617_T010	+	10	124144482	124144805	5F9-1_peak_676	181	.	11.1657	18.1135	12.9273	227
10	124513573	124517590	Zm00001d025628	Zm00001d025628_T001	+	10	124513498	124513729	5F9-1_peak_677	56	.	4.77533	5.60167	2.30045	201
10	124513573	124517653	Zm00001d025628	Zm00001d025628_T002	+	10	124513498	124513729	5F9-1_peak_677	56	.	4.77533	5.60167	2.30045	201
10	124513601	124517398	Zm00001d025628	Zm00001d025628_T003	+	10	124513498	124513729	5F9-1_peak_677	56	.	4.77533	5.60167	2.30045	201
10	124897590	124901710	Zm00001d025647	Zm00001d025647_T001	-	10	124895739	124896310	5F9-1_peak_679	135	.	8.01542	13.5899	8.97974	219
10	127360554	127364032	Zm00001d025717	Zm00001d025717_T001	-	10	127364010	127364291	5F9-1_peak_680	105	.	6.3641	10.5339	6.36335	109
10	128391682	128395884	Zm00001d025752	Zm00001d025752_T001	-	10	128396758	128397038	5F9-1_peak_683	76	.	4.9784	7.67719	3.99663	167
10	128391682	128395884	Zm00001d025752	Zm00001d025752_T001	-	10	128397758	128398128	5F9-1_peak_684	149	.	8.81407	14.9606	10.1879	131
10	128391682	128395889	Zm00001d025752	Zm00001d025752_T002	-	10	128396758	128397038	5F9-1_peak_683	76	.	4.9784	7.67719	3.99663	167
10	128391682	128395889	Zm00001d025752	Zm00001d025752_T002	-	10	128397758	128398128	5F9-1_peak_684	149	.	8.81407	14.9606	10.1879	131
10	128391697	128395884	Zm00001d025752	Zm00001d025752_T003	-	10	128396758	128397038	5F9-1_peak_683	76	.	4.9784	7.67719	3.99663	167
10	128391697	128395884	Zm00001d025752	Zm00001d025752_T003	-	10	128397758	128398128	5F9-1_peak_684	149	.	8.81407	14.9606	10.1879	131
10	128391700	128395889	Zm00001d025752	Zm00001d025752_T004	-	10	128396758	128397038	5F9-1_peak_683	76	.	4.9784	7.67719	3.99663	167
10	128391700	128395889	Zm00001d025752	Zm00001d025752_T004	-	10	128397758	128398128	5F9-1_peak_684	149	.	8.81407	14.9606	10.1879	131
10	128391716	128395884	Zm00001d025752	Zm00001d025752_T005	-	10	128396758	128397038	5F9-1_peak_683	76	.	4.9784	7.67719	3.99663	167
10	128391716	128395884	Zm00001d025752	Zm00001d025752_T005	-	10	128397758	128398128	5F9-1_peak_684	149	.	8.81407	14.9606	10.1879	131
10	128391723	128395884	Zm00001d025752	Zm00001d025752_T006	-	10	128396758	128397038	5F9-1_peak_683	76	.	4.9784	7.67719	3.99663	167
10	128391723	128395884	Zm00001d025752	Zm00001d025752_T006	-	10	128397758	128398128	5F9-1_peak_684	149	.	8.81407	14.9606	10.1879	131
10	128391723	128395886	Zm00001d025752	Zm00001d025752_T007	-	10	128396758	128397038	5F9-1_peak_683	76	.	4.9784	7.67719	3.99663	167
10	128391723	128395886	Zm00001d025752	Zm00001d025752_T007	-	10	128397758	128398128	5F9-1_peak_684	149	.	8.81407	14.9606	10.1879	131
10	128391727	128395884	Zm00001d025752	Zm00001d025752_T008	-	10	128396758	128397038	5F9-1_peak_683	76	.	4.9784	7.67719	3.99663	167
10	128391727	128395884	Zm00001d025752	Zm00001d025752_T008	-	10	128397758	128398128	5F9-1_peak_684	149	.	8.81407	14.9606	10.1879	131
10	128391751	128395887	Zm00001d025752	Zm00001d025752_T009	-	10	128396758	128397038	5F9-1_peak_683	76	.	4.9784	7.67719	3.99663	167
10	128391751	128395887	Zm00001d025752	Zm00001d025752_T009	-	10	128397758	128398128	5F9-1_peak_684	149	.	8.81407	14.9606	10.1879	131
10	128644588	128648060	Zm00001d025761	Zm00001d025761_T001	-	10	128648957	128649210	5F9-1_peak_685	66	.	5.12295	6.68146	3.1421	102
10	128644588	128648111	Zm00001d025761	Zm00001d025761_T002	-	10	128648957	128649210	5F9-1_peak_685	66	.	5.12295	6.68146	3.1421	102
10	128644664	128648060	Zm00001d025761	Zm00001d025761_T004	-	10	128648957	128649210	5F9-1_peak_685	66	.	5.12295	6.68146	3.1421	102
10	128649920	128650496	Zm00001d025762	Zm00001d025762_T001	-	10	128648957	128649210	5F9-1_peak_685	66	.	5.12295	6.68146	3.1421	102
10	130349447	130350572	Zm00001d025814	Zm00001d025814_T001	+	10	130348730	130349321	5F9-1_peak_686	112	.	7.60932	11.2631	7.02349	463
10	131080688	131103640	Zm00001d025827	Zm00001d025827_T001	+	10	131080364	131080691	5F9-1_peak_687	65	.	5.43187	6.57827	3.0774	193
10	131080688	131103919	Zm00001d025827	Zm00001d025827_T002	+	10	131080364	131080691	5F9-1_peak_687	65	.	5.43187	6.57827	3.0774	193
10	131080706	131091159	Zm00001d025827	Zm00001d025827_T003	+	10	131080364	131080691	5F9-1_peak_687	65	.	5.43187	6.57827	3.0774	193
10	131243970	131245467	Zm00001d025831	Zm00001d025831_T001	+	10	131243078	131243430	5F9-1_peak_688	106	.	7.28692	10.608	6.40896	101
10	131243970	131245467	Zm00001d025831	Zm00001d025831_T001	+	10	131245383	131245968	5F9-1_peak_689	120	.	8.46741	12.0395	7.67161	435
10	131446024	131446426	Zm00001d025842	Zm00001d025842_T001	-	10	131446566	131446772	5F9-1_peak_690	71	.	5.14521	7.11468	3.50043	76
10	131474853	131478746	Zm00001d025846	Zm00001d025846_T001	-	10	131478438	131478699	5F9-1_peak_691	75	.	5.53605	7.54716	3.88495	204
10	131474861	131478666	Zm00001d025846	Zm00001d025846_T002	-	10	131478438	131478699	5F9-1_peak_691	75	.	5.53605	7.54716	3.88495	204
10	133421471	133424984	Zm00001d025904	Zm00001d025904_T001	-	10	133424508	133424743	5F9-1_peak_692	88	.	5.8645	8.83999	4.9468	72
10	133424696	133429127	Zm00001d025905	Zm00001d025905_T001	+	10	133424508	133424743	5F9-1_peak_692	88	.	5.8645	8.83999	4.9468	72
10	133424696	133429751	Zm00001d025905	Zm00001d025905_T002	+	10	133424508	133424743	5F9-1_peak_692	88	.	5.8645	8.83999	4.9468	72
10	133424731	133429102	Zm00001d025905	Zm00001d025905_T003	+	10	133424508	133424743	5F9-1_peak_692	88	.	5.8645	8.83999	4.9468	72
10	133424734	133429082	Zm00001d025905	Zm00001d025905_T004	+	10	133424508	133424743	5F9-1_peak_692	88	.	5.8645	8.83999	4.9468	72
10	133607599	133612629	Zm00001d025911	Zm00001d025911_T002	+	10	133606939	133607382	5F9-1_peak_694	83	.	5.96938	8.37249	4.59966	294
10	133607599	133612629	Zm00001d025911	Zm00001d025911_T001	+	10	133606939	133607382	5F9-1_peak_694	83	.	5.96938	8.37249	4.59966	294
10	133608860	133610873	Zm00001d025911	Zm00001d025911_T003	+	10	133606939	133607382	5F9-1_peak_694	83	.	5.96938	8.37249	4.59966	294
10	133768160	133770170	Zm00001d025920	Zm00001d025920_T001	-	10	133770582	133771292	5F9-1_peak_695	71	.	5.35866	7.11468	3.50043	549
10	133772840	133780821	Zm00001d025921	Zm00001d025921_T001	+	10	133770582	133771292	5F9-1_peak_695	71	.	5.35866	7.11468	3.50043	549
10	133772840	133780821	Zm00001d025921	Zm00001d025921_T001	+	10	133772469	133772759	5F9-1_peak_696	113	.	7.3888	11.3449	7.06729	126
10	133784873	133786592	Zm00001d025922	Zm00001d025922_T001	-	10	133786312	133786843	5F9-1_peak_697	288	.	13.5833	28.8278	22.3652	385
10	133844871	133846261	Zm00001d025924	Zm00001d025924_T001	+	10	133843201	133843612	5F9-1_peak_698	125	.	8.01979	12.5711	8.15158	146
10	134955201	134961767	Zm00001d025963	Zm00001d025963_T001	+	10	134954952	134955348	5F9-1_peak_700	90	.	6.0823	9.08008	5.14263	189
10	134955201	134961784	Zm00001d025963	Zm00001d025963_T002	+	10	134954952	134955348	5F9-1_peak_700	90	.	6.0823	9.08008	5.14263	189
10	134955324	134961766	Zm00001d025963	Zm00001d025963_T003	+	10	134954952	134955348	5F9-1_peak_700	90	.	6.0823	9.08008	5.14263	189
10	134956731	134961766	Zm00001d025963	Zm00001d025963_T004	+	10	134954952	134955348	5F9-1_peak_700	90	.	6.0823	9.08008	5.14263	189
10	134956780	134961766	Zm00001d025963	Zm00001d025963_T005	+	10	134954952	134955348	5F9-1_peak_700	90	.	6.0823	9.08008	5.14263	189
10	134976902	134978448	Zm00001d025964	Zm00001d025964_T001	+	10	134976411	134976843	5F9-1_peak_702	56	.	4.97258	5.60167	2.30045	22
10	135302915	135307138	Zm00001d025984	Zm00001d025984_T001	+	10	135302011	135303379	5F9-1_peak_703	59	.	4.89458	5.94877	2.57645	186
10	135302925	135307067	Zm00001d025984	Zm00001d025984_T002	+	10	135302011	135303379	5F9-1_peak_703	59	.	4.89458	5.94877	2.57645	186
10	135303015	135307138	Zm00001d025984	Zm00001d025984_T003	+	10	135302011	135303379	5F9-1_peak_703	59	.	4.89458	5.94877	2.57645	186
10	135966635	135967690	Zm00001d026012	Zm00001d026012_T001	-	10	135967640	135968197	5F9-1_peak_704	240	.	11.5529	24.0152	18.0295	277
10	136073203	136075724	Zm00001d026017	Zm00001d026017_T001	-	10	136075762	136075975	5F9-1_peak_705	69	.	5.13213	6.95302	3.37634	55
10	136073224	136075724	Zm00001d026017	Zm00001d026017_T002	-	10	136075762	136075975	5F9-1_peak_705	69	.	5.13213	6.95302	3.37634	55
10	136174871	136179161	Zm00001d026018	Zm00001d026018_T001	+	10	136174127	136174558	5F9-1_peak_706	77	.	6.04065	7.75823	4.06314	248
10	136174871	136179161	Zm00001d026018	Zm00001d026018_T002	+	10	136174127	136174558	5F9-1_peak_706	77	.	6.04065	7.75823	4.06314	248
10	136174871	136179753	Zm00001d026018	Zm00001d026018_T003	+	10	136174127	136174558	5F9-1_peak_706	77	.	6.04065	7.75823	4.06314	248
10	136175101	136179753	Zm00001d026018	Zm00001d026018_T004	+	10	136174127	136174558	5F9-1_peak_706	77	.	6.04065	7.75823	4.06314	248
10	136175734	136179753	Zm00001d026018	Zm00001d026018_T005	+	10	136174127	136174558	5F9-1_peak_706	77	.	6.04065	7.75823	4.06314	248
10	136307169	136309172	Zm00001d026026	Zm00001d026026_T001	-	10	136309934	136310474	5F9-1_peak_708	138	.	7.29796	13.8551	9.20918	221
10	136369631	136369946	Zm00001d026029	Zm00001d026029_T001	-	10	136368628	136369020	5F9-1_peak_709	113	.	7.15126	11.3449	7.06729	184
10	137257365	137260487	Zm00001d026056	Zm00001d026056_T001	-	10	137257221	137257505	5F9-1_peak_712	66	.	5.12295	6.68146	3.1421	237
10	137257365	137260487	Zm00001d026056	Zm00001d026056_T001	-	10	137260319	137260899	5F9-1_peak_713	119	.	7.23902	11.9456	7.59872	348
10	137257738	137260487	Zm00001d026056	Zm00001d026056_T002	-	10	137257221	137257505	5F9-1_peak_712	66	.	5.12295	6.68146	3.1421	237
10	137257738	137260487	Zm00001d026056	Zm00001d026056_T002	-	10	137260319	137260899	5F9-1_peak_713	119	.	7.23902	11.9456	7.59872	348
10	137257742	137258789	Zm00001d026056	Zm00001d026056_T003	-	10	137257221	137257505	5F9-1_peak_712	66	.	5.12295	6.68146	3.1421	237
10	137257742	137258789	Zm00001d026056	Zm00001d026056_T003	-	10	137260319	137260899	5F9-1_peak_713	119	.	7.23902	11.9456	7.59872	348
10	137258662	137260487	Zm00001d026056	Zm00001d026056_T004	-	10	137257221	137257505	5F9-1_peak_712	66	.	5.12295	6.68146	3.1421	237
10	137258662	137260487	Zm00001d026056	Zm00001d026056_T004	-	10	137260319	137260899	5F9-1_peak_713	119	.	7.23902	11.9456	7.59872	348
10	137258665	137260565	Zm00001d026056	Zm00001d026056_T005	-	10	137257221	137257505	5F9-1_peak_712	66	.	5.12295	6.68146	3.1421	237
10	137258665	137260565	Zm00001d026056	Zm00001d026056_T005	-	10	137260319	137260899	5F9-1_peak_713	119	.	7.23902	11.9456	7.59872	348
10	137258677	137260572	Zm00001d026056	Zm00001d026056_T006	-	10	137257221	137257505	5F9-1_peak_712	66	.	5.12295	6.68146	3.1421	237
10	137258677	137260572	Zm00001d026056	Zm00001d026056_T006	-	10	137260319	137260899	5F9-1_peak_713	119	.	7.23902	11.9456	7.59872	348
10	137296426	137297549	Zm00001d026060	Zm00001d026060_T001	+	10	137295658	137296054	5F9-1_peak_714	163	.	10.0474	16.3194	11.3806	219
10	137296426	137299934	Zm00001d026060	Zm00001d026060_T003	+	10	137295658	137296054	5F9-1_peak_714	163	.	10.0474	16.3194	11.3806	219
10	137296426	137299934	Zm00001d026060	Zm00001d026060_T002	+	10	137295658	137296054	5F9-1_peak_714	163	.	10.0474	16.3194	11.3806	219
10	137296426	137304511	Zm00001d026060	Zm00001d026060_T004	+	10	137295658	137296054	5F9-1_peak_714	163	.	10.0474	16.3194	11.3806	219
10	137296430	137299010	Zm00001d026060	Zm00001d026060_T005	+	10	137295658	137296054	5F9-1_peak_714	163	.	10.0474	16.3194	11.3806	219
10	137651411	137661563	Zm00001d026070	Zm00001d026070_T002	-	10	137660983	137661322	5F9-1_peak_715	66	.	5.12295	6.68146	3.1421	95
10	137651411	137671484	Zm00001d026070	Zm00001d026070_T003	-	10	137660983	137661322	5F9-1_peak_715	66	.	5.12295	6.68146	3.1421	95
10	137651485	137671484	Zm00001d026070	Zm00001d026070_T005	-	10	137660983	137661322	5F9-1_peak_715	66	.	5.12295	6.68146	3.1421	95
10	137925927	137929630	Zm00001d026079	Zm00001d026079_T001	+	10	137930019	137930277	5F9-1_peak_716	105	.	5.9129	10.5339	6.36335	152
10	137926109	137929631	Zm00001d026079	Zm00001d026079_T002	+	10	137930019	137930277	5F9-1_peak_716	105	.	5.9129	10.5339	6.36335	152
10	138895013	138896501	Zm00001d026121	Zm00001d026121_T001	+	10	138894490	138895228	5F9-1_peak_718	127	.	8.00567	12.7035	8.2115	294
10	139063428	139066366	Zm00001d026126	Zm00001d026126_T001	+	10	139063136	139063472	5F9-1_peak_719	112	.	6.95954	11.2883	7.04466	236
10	139980858	139983545	Zm00001d026156	Zm00001d026156_T001	+	10	139980346	139980821	5F9-1_peak_720	94	.	5.75565	9.41385	5.40799	82
10	139980870	139983545	Zm00001d026156	Zm00001d026156_T002	+	10	139980346	139980821	5F9-1_peak_720	94	.	5.75565	9.41385	5.40799	82
10	140619550	140620363	Zm00001d026191	Zm00001d026191_T001	+	10	140619054	140619896	5F9-1_peak_722	178	.	10.5327	17.8305	12.6725	245
10	142016432	142018131	Zm00001d026251	Zm00001d026251_T001	+	10	142018485	142018709	5F9-1_peak_723	84	.	5.2361	8.47902	4.62722	59
10	142052894	142054459	Zm00001d026252	Zm00001d026252_T001	+	10	142054600	142055199	5F9-1_peak_725	131	.	6.90541	13.1909	8.66882	276
10	142611392	142612061	Zm00001d026271	Zm00001d026271_T001	+	10	142609723	142609930	5F9-1_peak_729	69	.	5.01335	6.95302	3.37634	61
10	142982966	142990154	Zm00001d026291	Zm00001d026291_T001	-	10	142990155	142990409	5F9-1_peak_731	101	.	6.39259	10.1301	6.07512	165
10	142982966	142990366	Zm00001d026291	Zm00001d026291_T006	-	10	142990155	142990409	5F9-1_peak_731	101	.	6.39259	10.1301	6.07512	165
10	142982966	142990366	Zm00001d026291	Zm00001d026291_T004	-	10	142990155	142990409	5F9-1_peak_731	101	.	6.39259	10.1301	6.07512	165
10	142982966	142990366	Zm00001d026291	Zm00001d026291_T005	-	10	142990155	142990409	5F9-1_peak_731	101	.	6.39259	10.1301	6.07512	165
10	142982966	142990366	Zm00001d026291	Zm00001d026291_T003	-	10	142990155	142990409	5F9-1_peak_731	101	.	6.39259	10.1301	6.07512	165
10	142982968	142990240	Zm00001d026291	Zm00001d026291_T007	-	10	142990155	142990409	5F9-1_peak_731	101	.	6.39259	10.1301	6.07512	165
10	142983015	142990154	Zm00001d026291	Zm00001d026291_T009	-	10	142990155	142990409	5F9-1_peak_731	101	.	6.39259	10.1301	6.07512	165
10	142983016	142990132	Zm00001d026291	Zm00001d026291_T012	-	10	142990155	142990409	5F9-1_peak_731	101	.	6.39259	10.1301	6.07512	165
10	142983029	142990366	Zm00001d026291	Zm00001d026291_T013	-	10	142990155	142990409	5F9-1_peak_731	101	.	6.39259	10.1301	6.07512	165
10	142983097	142990133	Zm00001d026291	Zm00001d026291_T015	-	10	142990155	142990409	5F9-1_peak_731	101	.	6.39259	10.1301	6.07512	165
10	143128212	143138549	Zm00001d026295	Zm00001d026295_T001	+	10	143127918	143128190	5F9-1_peak_732	92	.	6.781	9.21762	5.25599	198
10	143128406	143136914	Zm00001d026295	Zm00001d026295_T002	+	10	143127918	143128190	5F9-1_peak_732	92	.	6.781	9.21762	5.25599	198
10	143129655	143137001	Zm00001d026295	Zm00001d026295_T003	+	10	143127918	143128190	5F9-1_peak_732	92	.	6.781	9.21762	5.25599	198
10	143129682	143137011	Zm00001d026295	Zm00001d026295_T004	+	10	143127918	143128190	5F9-1_peak_732	92	.	6.781	9.21762	5.25599	198
10	143231315	143239228	Zm00001d026303	Zm00001d026303_T001	-	10	143239206	143239554	5F9-1_peak_733	65	.	4.33371	6.50314	3.02868	59
10	143231315	143239309	Zm00001d026303	Zm00001d026303_T002	-	10	143239206	143239554	5F9-1_peak_733	65	.	4.33371	6.50314	3.02868	59
10	143231315	143239309	Zm00001d026303	Zm00001d026303_T004	-	10	143239206	143239554	5F9-1_peak_733	65	.	4.33371	6.50314	3.02868	59
10	143231315	143239309	Zm00001d026303	Zm00001d026303_T005	-	10	143239206	143239554	5F9-1_peak_733	65	.	4.33371	6.50314	3.02868	59
10	143231315	143239309	Zm00001d026303	Zm00001d026303_T003	-	10	143239206	143239554	5F9-1_peak_733	65	.	4.33371	6.50314	3.02868	59
10	143231315	143239636	Zm00001d026303	Zm00001d026303_T006	-	10	143239206	143239554	5F9-1_peak_733	65	.	4.33371	6.50314	3.02868	59
10	143231363	143238902	Zm00001d026303	Zm00001d026303_T007	-	10	143239206	143239554	5F9-1_peak_733	65	.	4.33371	6.50314	3.02868	59
10	143231363	143239621	Zm00001d026303	Zm00001d026303_T008	-	10	143239206	143239554	5F9-1_peak_733	65	.	4.33371	6.50314	3.02868	59
10	143231372	143239504	Zm00001d026303	Zm00001d026303_T009	-	10	143239206	143239554	5F9-1_peak_733	65	.	4.33371	6.50314	3.02868	59
10	143231393	143239636	Zm00001d026303	Zm00001d026303_T010	-	10	143239206	143239554	5F9-1_peak_733	65	.	4.33371	6.50314	3.02868	59
10	143231395	143239426	Zm00001d026303	Zm00001d026303_T012	-	10	143239206	143239554	5F9-1_peak_733	65	.	4.33371	6.50314	3.02868	59
10	143231395	143239548	Zm00001d026303	Zm00001d026303_T013	-	10	143239206	143239554	5F9-1_peak_733	65	.	4.33371	6.50314	3.02868	59
10	143231399	143239324	Zm00001d026303	Zm00001d026303_T014	-	10	143239206	143239554	5F9-1_peak_733	65	.	4.33371	6.50314	3.02868	59
10	143231400	143239485	Zm00001d026303	Zm00001d026303_T015	-	10	143239206	143239554	5F9-1_peak_733	65	.	4.33371	6.50314	3.02868	59
10	143231400	143239558	Zm00001d026303	Zm00001d026303_T016	-	10	143239206	143239554	5F9-1_peak_733	65	.	4.33371	6.50314	3.02868	59
10	143231402	143239230	Zm00001d026303	Zm00001d026303_T017	-	10	143239206	143239554	5F9-1_peak_733	65	.	4.33371	6.50314	3.02868	59
10	143231402	143239558	Zm00001d026303	Zm00001d026303_T018	-	10	143239206	143239554	5F9-1_peak_733	65	.	4.33371	6.50314	3.02868	59
10	143231406	143238994	Zm00001d026303	Zm00001d026303_T019	-	10	143239206	143239554	5F9-1_peak_733	65	.	4.33371	6.50314	3.02868	59
10	143231406	143239517	Zm00001d026303	Zm00001d026303_T020	-	10	143239206	143239554	5F9-1_peak_733	65	.	4.33371	6.50314	3.02868	59
10	143231408	143238944	Zm00001d026303	Zm00001d026303_T022	-	10	143239206	143239554	5F9-1_peak_733	65	.	4.33371	6.50314	3.02868	59
10	143231424	143239626	Zm00001d026303	Zm00001d026303_T023	-	10	143239206	143239554	5F9-1_peak_733	65	.	4.33371	6.50314	3.02868	59
10	143231431	143239563	Zm00001d026303	Zm00001d026303_T024	-	10	143239206	143239554	5F9-1_peak_733	65	.	4.33371	6.50314	3.02868	59
10	143231432	143239050	Zm00001d026303	Zm00001d026303_T025	-	10	143239206	143239554	5F9-1_peak_733	65	.	4.33371	6.50314	3.02868	59
10	143231433	143238877	Zm00001d026303	Zm00001d026303_T026	-	10	143239206	143239554	5F9-1_peak_733	65	.	4.33371	6.50314	3.02868	59
10	143231433	143239510	Zm00001d026303	Zm00001d026303_T027	-	10	143239206	143239554	5F9-1_peak_733	65	.	4.33371	6.50314	3.02868	59
10	143231433	143239530	Zm00001d026303	Zm00001d026303_T028	-	10	143239206	143239554	5F9-1_peak_733	65	.	4.33371	6.50314	3.02868	59
10	143231435	143239124	Zm00001d026303	Zm00001d026303_T029	-	10	143239206	143239554	5F9-1_peak_733	65	.	4.33371	6.50314	3.02868	59
10	143231435	143239538	Zm00001d026303	Zm00001d026303_T030	-	10	143239206	143239554	5F9-1_peak_733	65	.	4.33371	6.50314	3.02868	59
10	143231435	143239636	Zm00001d026303	Zm00001d026303_T031	-	10	143239206	143239554	5F9-1_peak_733	65	.	4.33371	6.50314	3.02868	59
10	143231446	143239504	Zm00001d026303	Zm00001d026303_T033	-	10	143239206	143239554	5F9-1_peak_733	65	.	4.33371	6.50314	3.02868	59
10	143231450	143239485	Zm00001d026303	Zm00001d026303_T034	-	10	143239206	143239554	5F9-1_peak_733	65	.	4.33371	6.50314	3.02868	59
10	143570398	143571745	Zm00001d026321	Zm00001d026321_T001	+	10	143572270	143572691	5F9-1_peak_734	104	.	7.13377	10.4969	6.36335	157
10	143572990	143576712	Zm00001d026322	Zm00001d026322_T001	-	10	143572270	143572691	5F9-1_peak_734	104	.	7.13377	10.4969	6.36335	157
10	143572992	143575630	Zm00001d026322	Zm00001d026322_T002	-	10	143572270	143572691	5F9-1_peak_734	104	.	7.13377	10.4969	6.36335	157
10	143572994	143576594	Zm00001d026322	Zm00001d026322_T003	-	10	143572270	143572691	5F9-1_peak_734	104	.	7.13377	10.4969	6.36335	157
10	143786831	143795854	Zm00001d026337	Zm00001d026337_T004	-	10	143796160	143796488	5F9-1_peak_736	70	.	5.43344	7.06999	3.46208	137
10	143786831	143795855	Zm00001d026337	Zm00001d026337_T006	-	10	143796160	143796488	5F9-1_peak_736	70	.	5.43344	7.06999	3.46208	137
10	143786831	143795864	Zm00001d026337	Zm00001d026337_T007	-	10	143796160	143796488	5F9-1_peak_736	70	.	5.43344	7.06999	3.46208	137
10	143786831	143795875	Zm00001d026337	Zm00001d026337_T008	-	10	143796160	143796488	5F9-1_peak_736	70	.	5.43344	7.06999	3.46208	137
10	143786831	143795908	Zm00001d026337	Zm00001d026337_T009	-	10	143796160	143796488	5F9-1_peak_736	70	.	5.43344	7.06999	3.46208	137
10	143786831	143796055	Zm00001d026337	Zm00001d026337_T011	-	10	143796160	143796488	5F9-1_peak_736	70	.	5.43344	7.06999	3.46208	137
10	143786831	143796162	Zm00001d026337	Zm00001d026337_T012	-	10	143796160	143796488	5F9-1_peak_736	70	.	5.43344	7.06999	3.46208	137
10	143786836	143796066	Zm00001d026337	Zm00001d026337_T013	-	10	143796160	143796488	5F9-1_peak_736	70	.	5.43344	7.06999	3.46208	137
10	143786930	143796021	Zm00001d026337	Zm00001d026337_T014	-	10	143796160	143796488	5F9-1_peak_736	70	.	5.43344	7.06999	3.46208	137
10	143786932	143796162	Zm00001d026337	Zm00001d026337_T015	-	10	143796160	143796488	5F9-1_peak_736	70	.	5.43344	7.06999	3.46208	137
10	143786946	143795828	Zm00001d026337	Zm00001d026337_T017	-	10	143796160	143796488	5F9-1_peak_736	70	.	5.43344	7.06999	3.46208	137
10	143787132	143796100	Zm00001d026337	Zm00001d026337_T019	-	10	143796160	143796488	5F9-1_peak_736	70	.	5.43344	7.06999	3.46208	137
10	143787134	143795826	Zm00001d026337	Zm00001d026337_T020	-	10	143796160	143796488	5F9-1_peak_736	70	.	5.43344	7.06999	3.46208	137
10	145970288	145976752	Zm00001d026445	Zm00001d026445_T001	+	10	145976916	145977123	5F9-1_peak_738	65	.	5.43187	6.57827	3.0774	143
10	145970362	145976544	Zm00001d026445	Zm00001d026445_T002	+	10	145976916	145977123	5F9-1_peak_738	65	.	5.43187	6.57827	3.0774	143
10	145978826	145981979	Zm00001d026446	Zm00001d026446_T001	+	10	145976916	145977123	5F9-1_peak_738	65	.	5.43187	6.57827	3.0774	143
10	146531879	146533322	Zm00001d026471	Zm00001d026471_T001	-	10	146533457	146533765	5F9-1_peak_742	81	.	5.64262	8.16448	4.41374	167
10	146954112	146960795	Zm00001d026490	Zm00001d026490_T001	+	10	146952215	146952425	5F9-1_peak_744	102	.	6.59316	10.2922	6.17993	130
10	146954112	146960946	Zm00001d026490	Zm00001d026490_T002	+	10	146952215	146952425	5F9-1_peak_744	102	.	6.59316	10.2922	6.17993	130
10	146954227	146960465	Zm00001d026490	Zm00001d026490_T004	+	10	146952215	146952425	5F9-1_peak_744	102	.	6.59316	10.2922	6.17993	130
10	146954245	146960844	Zm00001d026490	Zm00001d026490_T006	+	10	146952215	146952425	5F9-1_peak_744	102	.	6.59316	10.2922	6.17993	130
10	146954249	146960465	Zm00001d026490	Zm00001d026490_T007	+	10	146952215	146952425	5F9-1_peak_744	102	.	6.59316	10.2922	6.17993	130
10	146954249	146960465	Zm00001d026490	Zm00001d026490_T010	+	10	146952215	146952425	5F9-1_peak_744	102	.	6.59316	10.2922	6.17993	130
10	146954249	146960465	Zm00001d026490	Zm00001d026490_T008	+	10	146952215	146952425	5F9-1_peak_744	102	.	6.59316	10.2922	6.17993	130
10	146954249	146960799	Zm00001d026490	Zm00001d026490_T011	+	10	146952215	146952425	5F9-1_peak_744	102	.	6.59316	10.2922	6.17993	130
10	146954307	146960465	Zm00001d026490	Zm00001d026490_T012	+	10	146952215	146952425	5F9-1_peak_744	102	.	6.59316	10.2922	6.17993	130
10	147936531	147941050	Zm00001d026541	Zm00001d026541_T001	+	10	147936192	147936521	5F9-1_peak_745	88	.	6.08003	8.83999	4.9468	157
10	147936531	147941050	Zm00001d026541	Zm00001d026541_T003	+	10	147936192	147936521	5F9-1_peak_745	88	.	6.08003	8.83999	4.9468	157
10	147936531	147941050	Zm00001d026541	Zm00001d026541_T002	+	10	147936192	147936521	5F9-1_peak_745	88	.	6.08003	8.83999	4.9468	157
10	147936568	147940544	Zm00001d026541	Zm00001d026541_T004	+	10	147936192	147936521	5F9-1_peak_745	88	.	6.08003	8.83999	4.9468	157
10	147936724	147940643	Zm00001d026541	Zm00001d026541_T005	+	10	147936192	147936521	5F9-1_peak_745	88	.	6.08003	8.83999	4.9468	157
10	148680740	148681670	Zm00001d026597	Zm00001d026597_T001	-	10	148679740	148680195	5F9-1_peak_749	54	.	4.44929	5.42269	2.16371	422
10	148680740	148681670	Zm00001d026597	Zm00001d026597_T001	-	10	148681672	148681966	5F9-1_peak_750	106	.	7.28692	10.608	6.40896	148
10	149049345	149053822	Zm00001d026619	Zm00001d026619_T001	-	10	149053373	149054197	5F9-1_peak_751	216	.	10.8761	21.6597	15.9923	465
10	149049369	149053479	Zm00001d026619	Zm00001d026619_T002	-	10	149053373	149054197	5F9-1_peak_751	216	.	10.8761	21.6597	15.9923	465
10	149049369	149053554	Zm00001d026619	Zm00001d026619_T003	-	10	149053373	149054197	5F9-1_peak_751	216	.	10.8761	21.6597	15.9923	465
10	149049369	149053822	Zm00001d026619	Zm00001d026619_T004	-	10	149053373	149054197	5F9-1_peak_751	216	.	10.8761	21.6597	15.9923	465
10	149049373	149053471	Zm00001d026619	Zm00001d026619_T005	-	10	149053373	149054197	5F9-1_peak_751	216	.	10.8761	21.6597	15.9923	465
10	149623242	149624040	Zm00001d026665	Zm00001d026665_T001	-	10	149623314	149623527	5F9-1_peak_754	77	.	5.62753	7.71227	4.02348	60
10	149712249	149712786	Zm00001d026673	Zm00001d026673_T001	+	10	149711711	149712010	5F9-1_peak_755	94	.	5.75565	9.41385	5.40799	115
10	150050329	150051860	Zm00001d026690	Zm00001d026690_T001	+	10	150051890	150052265	5F9-1_peak_756	57	.	4.43805	5.75931	2.42242	255
10	150050581	150051849	Zm00001d026690	Zm00001d026690_T002	+	10	150051890	150052265	5F9-1_peak_756	57	.	4.43805	5.75931	2.42242	255
10	150051954	150058760	Zm00001d026691	Zm00001d026691_T001	-	10	150051890	150052265	5F9-1_peak_756	57	.	4.43805	5.75931	2.42242	255
10	150051955	150060657	Zm00001d026691	Zm00001d026691_T003	-	10	150051890	150052265	5F9-1_peak_756	57	.	4.43805	5.75931	2.42242	255
10	150051955	150061708	Zm00001d026691	Zm00001d026691_T004	-	10	150051890	150052265	5F9-1_peak_756	57	.	4.43805	5.75931	2.42242	255
10	150051963	150060836	Zm00001d026691	Zm00001d026691_T006	-	10	150051890	150052265	5F9-1_peak_756	57	.	4.43805	5.75931	2.42242	255
10	150051972	150060958	Zm00001d026691	Zm00001d026691_T007	-	10	150051890	150052265	5F9-1_peak_756	57	.	4.43805	5.75931	2.42242	255
10	150051988	150060858	Zm00001d026691	Zm00001d026691_T009	-	10	150051890	150052265	5F9-1_peak_756	57	.	4.43805	5.75931	2.42242	255
10	150052008	150060942	Zm00001d026691	Zm00001d026691_T010	-	10	150051890	150052265	5F9-1_peak_756	57	.	4.43805	5.75931	2.42242	255
10	150052085	150060919	Zm00001d026691	Zm00001d026691_T011	-	10	150051890	150052265	5F9-1_peak_756	57	.	4.43805	5.75931	2.42242	255
10	150052091	150060842	Zm00001d026691	Zm00001d026691_T012	-	10	150051890	150052265	5F9-1_peak_756	57	.	4.43805	5.75931	2.42242	255
10	150052092	150060857	Zm00001d026691	Zm00001d026691_T013	-	10	150051890	150052265	5F9-1_peak_756	57	.	4.43805	5.75931	2.42242	255
10	150052099	150057687	Zm00001d026691	Zm00001d026691_T014	-	10	150051890	150052265	5F9-1_peak_756	57	.	4.43805	5.75931	2.42242	255
10	150052106	150058019	Zm00001d026691	Zm00001d026691_T015	-	10	150051890	150052265	5F9-1_peak_756	57	.	4.43805	5.75931	2.42242	255
10	150052106	150058553	Zm00001d026691	Zm00001d026691_T016	-	10	150051890	150052265	5F9-1_peak_756	57	.	4.43805	5.75931	2.42242	255
10	150052106	150058558	Zm00001d026691	Zm00001d026691_T017	-	10	150051890	150052265	5F9-1_peak_756	57	.	4.43805	5.75931	2.42242	255
10	150052119	150058558	Zm00001d026691	Zm00001d026691_T018	-	10	150051890	150052265	5F9-1_peak_756	57	.	4.43805	5.75931	2.42242	255
10	150052137	150054997	Zm00001d026691	Zm00001d026691_T019	-	10	150051890	150052265	5F9-1_peak_756	57	.	4.43805	5.75931	2.42242	255
10	150135231	150143184	Zm00001d026695	Zm00001d026695_T001	+	10	150136298	150136513	5F9-1_peak_757	83	.	5.75777	8.37249	4.59966	88
10	150135337	150143167	Zm00001d026695	Zm00001d026695_T002	+	10	150136298	150136513	5F9-1_peak_757	83	.	5.75777	8.37249	4.59966	88
2	99800	117243	Zm00001d001765	Zm00001d001765_T001	-	2	117392	117631	5F9-1_peak_758	61	.	4.93176	6.1573	2.76504	78
2	1413568	1415916	Zm00001d001813	Zm00001d001813_T001	+	2	1411983	1412242	5F9-1_peak_759	66	.	4.69974	6.68146	3.1421	164
2	1413628	1415916	Zm00001d001813	Zm00001d001813_T002	+	2	1411983	1412242	5F9-1_peak_759	66	.	4.69974	6.68146	3.1421	164
2	1523934	1525135	Zm00001d001823	Zm00001d001823_T001	-	2	1526527	1526804	5F9-1_peak_760	90	.	6.43862	9.08008	5.14263	102
2	1524132	1526867	Zm00001d001823	Zm00001d001823_T002	-	2	1526527	1526804	5F9-1_peak_760	90	.	6.43862	9.08008	5.14263	102
2	1527402	1528307	Zm00001d001824	Zm00001d001824_T001	+	2	1526527	1526804	5F9-1_peak_760	90	.	6.43862	9.08008	5.14263	102
2	1617065	1621351	Zm00001d001831	Zm00001d001831_T001	+	2	1622424	1623012	5F9-1_peak_761	123	.	7.66289	12.3932	8.00385	306
2	1617157	1621351	Zm00001d001831	Zm00001d001831_T002	+	2	1622424	1623012	5F9-1_peak_761	123	.	7.66289	12.3932	8.00385	306
2	1617224	1621250	Zm00001d001831	Zm00001d001831_T003	+	2	1622424	1623012	5F9-1_peak_761	123	.	7.66289	12.3932	8.00385	306
2	1617224	1621286	Zm00001d001831	Zm00001d001831_T004	+	2	1622424	1623012	5F9-1_peak_761	123	.	7.66289	12.3932	8.00385	306
2	1617313	1621252	Zm00001d001831	Zm00001d001831_T005	+	2	1622424	1623012	5F9-1_peak_761	123	.	7.66289	12.3932	8.00385	306
2	1617320	1620943	Zm00001d001831	Zm00001d001831_T006	+	2	1622424	1623012	5F9-1_peak_761	123	.	7.66289	12.3932	8.00385	306
2	1617320	1621168	Zm00001d001831	Zm00001d001831_T007	+	2	1622424	1623012	5F9-1_peak_761	123	.	7.66289	12.3932	8.00385	306
2	1623039	1623795	Zm00001d001832	Zm00001d001832_T001	+	2	1622424	1623012	5F9-1_peak_761	123	.	7.66289	12.3932	8.00385	306
2	1811146	1839006	Zm00001d001848	Zm00001d001848_T004	-	2	1839138	1839350	5F9-1_peak_762	79	.	5.65486	7.97839	4.25472	131
2	1811146	1839006	Zm00001d001848	Zm00001d001848_T003	-	2	1839138	1839350	5F9-1_peak_762	79	.	5.65486	7.97839	4.25472	131
2	1832630	1839106	Zm00001d001848	Zm00001d001848_T035	-	2	1839138	1839350	5F9-1_peak_762	79	.	5.65486	7.97839	4.25472	131
2	2015252	2016537	Zm00001d001857	Zm00001d001857_T001	-	2	2016538	2016742	5F9-1_peak_763	84	.	5.6873	8.47902	4.62722	146
2	2015454	2016537	Zm00001d001857	Zm00001d001857_T002	-	2	2016538	2016742	5F9-1_peak_763	84	.	5.6873	8.47902	4.62722	146
2	2057091	2057988	Zm00001d001862	Zm00001d001862_T001	+	2	2056784	2057195	5F9-1_peak_764	117	.	6.6285	11.8	7.49683	72
2	2125928	2128596	Zm00001d001871	Zm00001d001871_T001	+	2	2129059	2129429	5F9-1_peak_766	80	.	6.33562	8.06939	4.32495	269
2	3891753	3892380	Zm00001d001982	Zm00001d001982_T001	+	2	3889706	3890042	5F9-1_peak_768	83	.	5.85943	8.32617	4.56944	157
2	3891753	3892380	Zm00001d001982	Zm00001d001982_T001	+	2	3891331	3891586	5F9-1_peak_769	118	.	7.93131	11.8473	7.51455	148
2	3891753	3892380	Zm00001d001982	Zm00001d001982_T001	+	2	3891800	3892073	5F9-1_peak_770	56	.	4.77533	5.60167	2.30045	13
2	4120297	4126906	Zm00001d001995	Zm00001d001995_T003	+	2	4128376	4128898	5F9-1_peak_771	66	.	4.48813	6.68146	3.1421	149
2	4120297	4126906	Zm00001d001995	Zm00001d001995_T001	+	2	4128376	4128898	5F9-1_peak_771	66	.	4.48813	6.68146	3.1421	149
2	4120297	4126906	Zm00001d001995	Zm00001d001995_T002	+	2	4128376	4128898	5F9-1_peak_771	66	.	4.48813	6.68146	3.1421	149
2	4127516	4130914	Zm00001d001996	Zm00001d001996_T001	+	2	4128376	4128898	5F9-1_peak_771	66	.	4.48813	6.68146	3.1421	149
2	4137848	4142552	Zm00001d001999	Zm00001d001999_T001	-	2	4143288	4143651	5F9-1_peak_772	59	.	4.65704	5.94877	2.57645	142
2	4137969	4142554	Zm00001d001999	Zm00001d001999_T002	-	2	4143288	4143651	5F9-1_peak_772	59	.	4.65704	5.94877	2.57645	142
2	4137995	4142554	Zm00001d001999	Zm00001d001999_T003	-	2	4143288	4143651	5F9-1_peak_772	59	.	4.65704	5.94877	2.57645	142
2	4137998	4142554	Zm00001d001999	Zm00001d001999_T005	-	2	4143288	4143651	5F9-1_peak_772	59	.	4.65704	5.94877	2.57645	142
2	4138010	4142478	Zm00001d001999	Zm00001d001999_T006	-	2	4143288	4143651	5F9-1_peak_772	59	.	4.65704	5.94877	2.57645	142
2	4138010	4142554	Zm00001d001999	Zm00001d001999_T007	-	2	4143288	4143651	5F9-1_peak_772	59	.	4.65704	5.94877	2.57645	142
2	4138656	4142549	Zm00001d001999	Zm00001d001999_T008	-	2	4143288	4143651	5F9-1_peak_772	59	.	4.65704	5.94877	2.57645	142
2	4138750	4142552	Zm00001d001999	Zm00001d001999_T009	-	2	4143288	4143651	5F9-1_peak_772	59	.	4.65704	5.94877	2.57645	142
2	4277522	4284453	Zm00001d002006	Zm00001d002006_T001	-	2	4282732	4283146	5F9-1_peak_773	69	.	5.36967	6.95302	3.37634	216
2	4277522	4284453	Zm00001d002006	Zm00001d002006_T001	-	2	4284598	4284846	5F9-1_peak_774	100	.	5.17906	10.0802	6.04526	89
2	4277522	4284581	Zm00001d002006	Zm00001d002006_T002	-	2	4282732	4283146	5F9-1_peak_773	69	.	5.36967	6.95302	3.37634	216
2	4277522	4284581	Zm00001d002006	Zm00001d002006_T002	-	2	4284598	4284846	5F9-1_peak_774	100	.	5.17906	10.0802	6.04526	89
2	4277535	4284475	Zm00001d002006	Zm00001d002006_T006	-	2	4282732	4283146	5F9-1_peak_773	69	.	5.36967	6.95302	3.37634	216
2	4277535	4284475	Zm00001d002006	Zm00001d002006_T006	-	2	4284598	4284846	5F9-1_peak_774	100	.	5.17906	10.0802	6.04526	89
2	4277541	4282898	Zm00001d002006	Zm00001d002006_T010	-	2	4282732	4283146	5F9-1_peak_773	69	.	5.36967	6.95302	3.37634	216
2	4277541	4282898	Zm00001d002006	Zm00001d002006_T010	-	2	4284598	4284846	5F9-1_peak_774	100	.	5.17906	10.0802	6.04526	89
2	4277541	4284453	Zm00001d002006	Zm00001d002006_T011	-	2	4282732	4283146	5F9-1_peak_773	69	.	5.36967	6.95302	3.37634	216
2	4277541	4284453	Zm00001d002006	Zm00001d002006_T011	-	2	4284598	4284846	5F9-1_peak_774	100	.	5.17906	10.0802	6.04526	89
2	4277542	4284443	Zm00001d002006	Zm00001d002006_T012	-	2	4282732	4283146	5F9-1_peak_773	69	.	5.36967	6.95302	3.37634	216
2	4277542	4284443	Zm00001d002006	Zm00001d002006_T012	-	2	4284598	4284846	5F9-1_peak_774	100	.	5.17906	10.0802	6.04526	89
2	4277556	4284453	Zm00001d002006	Zm00001d002006_T013	-	2	4282732	4283146	5F9-1_peak_773	69	.	5.36967	6.95302	3.37634	216
2	4277556	4284453	Zm00001d002006	Zm00001d002006_T013	-	2	4284598	4284846	5F9-1_peak_774	100	.	5.17906	10.0802	6.04526	89
2	4277798	4284453	Zm00001d002006	Zm00001d002006_T017	-	2	4282732	4283146	5F9-1_peak_773	69	.	5.36967	6.95302	3.37634	216
2	4277798	4284453	Zm00001d002006	Zm00001d002006_T017	-	2	4284598	4284846	5F9-1_peak_774	100	.	5.17906	10.0802	6.04526	89
2	4277798	4284581	Zm00001d002006	Zm00001d002006_T019	-	2	4282732	4283146	5F9-1_peak_773	69	.	5.36967	6.95302	3.37634	216
2	4277798	4284581	Zm00001d002006	Zm00001d002006_T019	-	2	4284598	4284846	5F9-1_peak_774	100	.	5.17906	10.0802	6.04526	89
2	4638993	4644379	Zm00001d002026	Zm00001d002026_T001	+	2	4643704	4644055	5F9-1_peak_775	111	.	7.48027	11.1506	6.92541	117
2	4639182	4644379	Zm00001d002026	Zm00001d002026_T002	+	2	4643704	4644055	5F9-1_peak_775	111	.	7.48027	11.1506	6.92541	117
2	5013825	5016702	Zm00001d002051	Zm00001d002051_T001	-	2	5018423	5018643	5F9-1_peak_776	50	.	4.54408	5.05401	1.86679	64
2	5013868	5016668	Zm00001d002051	Zm00001d002051_T002	-	2	5018423	5018643	5F9-1_peak_776	50	.	4.54408	5.05401	1.86679	64
2	5018196	5021343	Zm00001d002052	Zm00001d002052_T001	-	2	5018423	5018643	5F9-1_peak_776	50	.	4.54408	5.05401	1.86679	64
2	5018236	5021343	Zm00001d002052	Zm00001d002052_T002	-	2	5018423	5018643	5F9-1_peak_776	50	.	4.54408	5.05401	1.86679	64
2	5018238	5021343	Zm00001d002052	Zm00001d002052_T003	-	2	5018423	5018643	5F9-1_peak_776	50	.	4.54408	5.05401	1.86679	64
2	5018238	5021343	Zm00001d002052	Zm00001d002052_T004	-	2	5018423	5018643	5F9-1_peak_776	50	.	4.54408	5.05401	1.86679	64
2	5364540	5364798	Zm00001d002069	Zm00001d002069_T001	+	2	5364003	5364362	5F9-1_peak_778	206	.	12.2708	20.6796	15.1612	151
2	5771335	5775212	Zm00001d002086	Zm00001d002086_T001	+	2	5776954	5777164	5F9-1_peak_782	86	.	6.15607	8.60818	4.72527	144
2	5777234	5781446	Zm00001d002087	Zm00001d002087_T001	+	2	5776954	5777164	5F9-1_peak_782	86	.	6.15607	8.60818	4.72527	144
2	5777650	5781399	Zm00001d002087	Zm00001d002087_T002	+	2	5776954	5777164	5F9-1_peak_782	86	.	6.15607	8.60818	4.72527	144
2	5777690	5781352	Zm00001d002087	Zm00001d002087_T003	+	2	5776954	5777164	5F9-1_peak_782	86	.	6.15607	8.60818	4.72527	144
2	5777701	5781365	Zm00001d002087	Zm00001d002087_T004	+	2	5776954	5777164	5F9-1_peak_782	86	.	6.15607	8.60818	4.72527	144
2	5778876	5781371	Zm00001d002087	Zm00001d002087_T005	+	2	5776954	5777164	5F9-1_peak_782	86	.	6.15607	8.60818	4.72527	144
2	6886752	6887019	Zm00001d002158	Zm00001d002158_T001	+	2	6888330	6888997	5F9-1_peak_783	106	.	6.51108	10.6767	6.47296	507
2	6889075	6889357	Zm00001d002159	Zm00001d002159_T001	+	2	6888330	6888997	5F9-1_peak_783	106	.	6.51108	10.6767	6.47296	507
2	6959895	6964756	Zm00001d002163	Zm00001d002163_T001	-	2	6959384	6960434	5F9-1_peak_784	240	.	11.7785	24.0152	18.0295	383
2	6959895	6964756	Zm00001d002163	Zm00001d002163_T001	-	2	6964875	6965113	5F9-1_peak_785	105	.	6.1385	10.5339	6.36335	175
2	6959895	6965024	Zm00001d002163	Zm00001d002163_T003	-	2	6959384	6960434	5F9-1_peak_784	240	.	11.7785	24.0152	18.0295	383
2	6959895	6965024	Zm00001d002163	Zm00001d002163_T003	-	2	6964875	6965113	5F9-1_peak_785	105	.	6.1385	10.5339	6.36335	175
2	6959895	6965024	Zm00001d002163	Zm00001d002163_T002	-	2	6959384	6960434	5F9-1_peak_784	240	.	11.7785	24.0152	18.0295	383
2	6959895	6965024	Zm00001d002163	Zm00001d002163_T002	-	2	6964875	6965113	5F9-1_peak_785	105	.	6.1385	10.5339	6.36335	175
2	6959957	6961209	Zm00001d002163	Zm00001d002163_T004	-	2	6959384	6960434	5F9-1_peak_784	240	.	11.7785	24.0152	18.0295	383
2	6959959	6965024	Zm00001d002163	Zm00001d002163_T005	-	2	6959384	6960434	5F9-1_peak_784	240	.	11.7785	24.0152	18.0295	383
2	6959959	6965024	Zm00001d002163	Zm00001d002163_T005	-	2	6964875	6965113	5F9-1_peak_785	105	.	6.1385	10.5339	6.36335	175
2	6960178	6961070	Zm00001d002163	Zm00001d002163_T006	-	2	6959384	6960434	5F9-1_peak_784	240	.	11.7785	24.0152	18.0295	383
2	9167394	9172519	Zm00001d002266	Zm00001d002266_T001	+	2	9167208	9167483	5F9-1_peak_790	133	.	7.51245	13.3385	8.79482	131
2	9167394	9172519	Zm00001d002266	Zm00001d002266_T001	+	2	9174486	9174708	5F9-1_peak_791	66	.	4.91134	6.68146	3.1421	162
2	9167394	9172559	Zm00001d002266	Zm00001d002266_T002	+	2	9167208	9167483	5F9-1_peak_790	133	.	7.51245	13.3385	8.79482	131
2	9167394	9172559	Zm00001d002266	Zm00001d002266_T002	+	2	9174486	9174708	5F9-1_peak_791	66	.	4.91134	6.68146	3.1421	162
2	9167394	9172599	Zm00001d002266	Zm00001d002266_T003	+	2	9167208	9167483	5F9-1_peak_790	133	.	7.51245	13.3385	8.79482	131
2	9167394	9172599	Zm00001d002266	Zm00001d002266_T003	+	2	9174486	9174708	5F9-1_peak_791	66	.	4.91134	6.68146	3.1421	162
2	9167394	9172599	Zm00001d002266	Zm00001d002266_T004	+	2	9167208	9167483	5F9-1_peak_790	133	.	7.51245	13.3385	8.79482	131
2	9167394	9172599	Zm00001d002266	Zm00001d002266_T004	+	2	9174486	9174708	5F9-1_peak_791	66	.	4.91134	6.68146	3.1421	162
2	9167409	9172477	Zm00001d002266	Zm00001d002266_T005	+	2	9167208	9167483	5F9-1_peak_790	133	.	7.51245	13.3385	8.79482	131
2	9167409	9172517	Zm00001d002266	Zm00001d002266_T006	+	2	9167208	9167483	5F9-1_peak_790	133	.	7.51245	13.3385	8.79482	131
2	9167409	9172517	Zm00001d002266	Zm00001d002266_T006	+	2	9174486	9174708	5F9-1_peak_791	66	.	4.91134	6.68146	3.1421	162
2	9167411	9172520	Zm00001d002266	Zm00001d002266_T007	+	2	9167208	9167483	5F9-1_peak_790	133	.	7.51245	13.3385	8.79482	131
2	9167411	9172520	Zm00001d002266	Zm00001d002266_T007	+	2	9174486	9174708	5F9-1_peak_791	66	.	4.91134	6.68146	3.1421	162
2	9167411	9172523	Zm00001d002266	Zm00001d002266_T008	+	2	9167208	9167483	5F9-1_peak_790	133	.	7.51245	13.3385	8.79482	131
2	9167411	9172523	Zm00001d002266	Zm00001d002266_T008	+	2	9174486	9174708	5F9-1_peak_791	66	.	4.91134	6.68146	3.1421	162
2	9167414	9172529	Zm00001d002266	Zm00001d002266_T009	+	2	9167208	9167483	5F9-1_peak_790	133	.	7.51245	13.3385	8.79482	131
2	9167414	9172529	Zm00001d002266	Zm00001d002266_T009	+	2	9174486	9174708	5F9-1_peak_791	66	.	4.91134	6.68146	3.1421	162
2	9167417	9172553	Zm00001d002266	Zm00001d002266_T010	+	2	9167208	9167483	5F9-1_peak_790	133	.	7.51245	13.3385	8.79482	131
2	9167417	9172553	Zm00001d002266	Zm00001d002266_T010	+	2	9174486	9174708	5F9-1_peak_791	66	.	4.91134	6.68146	3.1421	162
2	9167421	9172556	Zm00001d002266	Zm00001d002266_T011	+	2	9167208	9167483	5F9-1_peak_790	133	.	7.51245	13.3385	8.79482	131
2	9167421	9172556	Zm00001d002266	Zm00001d002266_T011	+	2	9174486	9174708	5F9-1_peak_791	66	.	4.91134	6.68146	3.1421	162
2	9167702	9172466	Zm00001d002266	Zm00001d002266_T012	+	2	9167208	9167483	5F9-1_peak_790	133	.	7.51245	13.3385	8.79482	131
2	9167702	9172599	Zm00001d002266	Zm00001d002266_T013	+	2	9167208	9167483	5F9-1_peak_790	133	.	7.51245	13.3385	8.79482	131
2	9167702	9172599	Zm00001d002266	Zm00001d002266_T013	+	2	9174486	9174708	5F9-1_peak_791	66	.	4.91134	6.68146	3.1421	162
2	9168196	9172466	Zm00001d002266	Zm00001d002266_T015	+	2	9167208	9167483	5F9-1_peak_790	133	.	7.51245	13.3385	8.79482	131
2	9168196	9172523	Zm00001d002266	Zm00001d002266_T019	+	2	9167208	9167483	5F9-1_peak_790	133	.	7.51245	13.3385	8.79482	131
2	9168196	9172523	Zm00001d002266	Zm00001d002266_T019	+	2	9174486	9174708	5F9-1_peak_791	66	.	4.91134	6.68146	3.1421	162
2	9168196	9172539	Zm00001d002266	Zm00001d002266_T021	+	2	9167208	9167483	5F9-1_peak_790	133	.	7.51245	13.3385	8.79482	131
2	9168196	9172539	Zm00001d002266	Zm00001d002266_T021	+	2	9174486	9174708	5F9-1_peak_791	66	.	4.91134	6.68146	3.1421	162
2	9168196	9172549	Zm00001d002266	Zm00001d002266_T024	+	2	9167208	9167483	5F9-1_peak_790	133	.	7.51245	13.3385	8.79482	131
2	9168196	9172549	Zm00001d002266	Zm00001d002266_T024	+	2	9174486	9174708	5F9-1_peak_791	66	.	4.91134	6.68146	3.1421	162
2	9169396	9172522	Zm00001d002266	Zm00001d002266_T026	+	2	9167208	9167483	5F9-1_peak_790	133	.	7.51245	13.3385	8.79482	131
2	9169396	9172522	Zm00001d002266	Zm00001d002266_T026	+	2	9174486	9174708	5F9-1_peak_791	66	.	4.91134	6.68146	3.1421	162
2	9174692	9176754	Zm00001d002267	Zm00001d002267_T001	+	2	9174486	9174708	5F9-1_peak_791	66	.	4.91134	6.68146	3.1421	162
2	9174749	9176704	Zm00001d002267	Zm00001d002267_T002	+	2	9174486	9174708	5F9-1_peak_791	66	.	4.91134	6.68146	3.1421	162
2	9175465	9176687	Zm00001d002267	Zm00001d002267_T003	+	2	9174486	9174708	5F9-1_peak_791	66	.	4.91134	6.68146	3.1421	162
2	9726107	9730358	Zm00001d002296	Zm00001d002296_T001	-	2	9731640	9731867	5F9-1_peak_794	65	.	5.43187	6.57827	3.0774	162
2	9726107	9730358	Zm00001d002296	Zm00001d002296_T002	-	2	9731640	9731867	5F9-1_peak_794	65	.	5.43187	6.57827	3.0774	162
2	9726169	9730374	Zm00001d002296	Zm00001d002296_T003	-	2	9731640	9731867	5F9-1_peak_794	65	.	5.43187	6.57827	3.0774	162
2	9772238	9773464	Zm00001d002301	Zm00001d002301_T001	+	2	9772206	9772488	5F9-1_peak_795	66	.	4.48813	6.68146	3.1421	123
2	9772238	9773464	Zm00001d002301	Zm00001d002301_T001	+	2	9774404	9774798	5F9-1_peak_796	101	.	6.39259	10.1301	6.07512	140
2	9772238	9773464	Zm00001d002301	Zm00001d002301_T001	+	2	9775141	9775374	5F9-1_peak_797	101	.	6.39259	10.1301	6.07512	121
2	9791379	9800677	Zm00001d002302	Zm00001d002302_T001	-	2	9791568	9792044	5F9-1_peak_798	90	.	6.20108	9.08008	5.14263	405
2	9791379	9800677	Zm00001d002302	Zm00001d002302_T001	-	2	9794662	9794902	5F9-1_peak_799	92	.	6.78062	9.27107	5.29733	96
2	9791379	9800677	Zm00001d002302	Zm00001d002302_T001	-	2	9796831	9797236	5F9-1_peak_800	161	.	10.1511	16.1053	11.2006	222
2	9791379	9800679	Zm00001d002302	Zm00001d002302_T002	-	2	9791568	9792044	5F9-1_peak_798	90	.	6.20108	9.08008	5.14263	405
2	9791379	9800679	Zm00001d002302	Zm00001d002302_T002	-	2	9794662	9794902	5F9-1_peak_799	92	.	6.78062	9.27107	5.29733	96
2	9791379	9800679	Zm00001d002302	Zm00001d002302_T002	-	2	9796831	9797236	5F9-1_peak_800	161	.	10.1511	16.1053	11.2006	222
2	9797407	9800521	Zm00001d002302	Zm00001d002302_T003	-	2	9796831	9797236	5F9-1_peak_800	161	.	10.1511	16.1053	11.2006	222
2	9797547	9800677	Zm00001d002302	Zm00001d002302_T004	-	2	9796831	9797236	5F9-1_peak_800	161	.	10.1511	16.1053	11.2006	222
2	9797548	9800673	Zm00001d002302	Zm00001d002302_T005	-	2	9796831	9797236	5F9-1_peak_800	161	.	10.1511	16.1053	11.2006	222
2	9797591	9799960	Zm00001d002302	Zm00001d002302_T006	-	2	9796831	9797236	5F9-1_peak_800	161	.	10.1511	16.1053	11.2006	222
2	9797603	9800659	Zm00001d002302	Zm00001d002302_T007	-	2	9796831	9797236	5F9-1_peak_800	161	.	10.1511	16.1053	11.2006	222
2	9797605	9800531	Zm00001d002302	Zm00001d002302_T008	-	2	9796831	9797236	5F9-1_peak_800	161	.	10.1511	16.1053	11.2006	222
2	9797605	9800677	Zm00001d002302	Zm00001d002302_T009	-	2	9796831	9797236	5F9-1_peak_800	161	.	10.1511	16.1053	11.2006	222
2	9797605	9800679	Zm00001d002302	Zm00001d002302_T010	-	2	9796831	9797236	5F9-1_peak_800	161	.	10.1511	16.1053	11.2006	222
2	9797607	9800306	Zm00001d002302	Zm00001d002302_T011	-	2	9796831	9797236	5F9-1_peak_800	161	.	10.1511	16.1053	11.2006	222
2	9797607	9800653	Zm00001d002302	Zm00001d002302_T012	-	2	9796831	9797236	5F9-1_peak_800	161	.	10.1511	16.1053	11.2006	222
2	9797607	9800677	Zm00001d002302	Zm00001d002302_T013	-	2	9796831	9797236	5F9-1_peak_800	161	.	10.1511	16.1053	11.2006	222
2	9797608	9800652	Zm00001d002302	Zm00001d002302_T014	-	2	9796831	9797236	5F9-1_peak_800	161	.	10.1511	16.1053	11.2006	222
2	9797612	9800228	Zm00001d002302	Zm00001d002302_T015	-	2	9796831	9797236	5F9-1_peak_800	161	.	10.1511	16.1053	11.2006	222
2	10330317	10335236	Zm00001d002326	Zm00001d002326_T001	-	2	10329291	10329531	5F9-1_peak_801	72	.	5.58738	7.22575	3.60739	123
2	10330317	10335236	Zm00001d002326	Zm00001d002326_T001	-	2	10335673	10335890	5F9-1_peak_802	84	.	5.0105	8.47902	4.62722	126
2	10330317	10335434	Zm00001d002326	Zm00001d002326_T002	-	2	10329291	10329531	5F9-1_peak_801	72	.	5.58738	7.22575	3.60739	123
2	10330317	10335434	Zm00001d002326	Zm00001d002326_T002	-	2	10335673	10335890	5F9-1_peak_802	84	.	5.0105	8.47902	4.62722	126
2	10330317	10335434	Zm00001d002326	Zm00001d002326_T003	-	2	10329291	10329531	5F9-1_peak_801	72	.	5.58738	7.22575	3.60739	123
2	10330317	10335434	Zm00001d002326	Zm00001d002326_T003	-	2	10335673	10335890	5F9-1_peak_802	84	.	5.0105	8.47902	4.62722	126
2	10330317	10335434	Zm00001d002326	Zm00001d002326_T004	-	2	10329291	10329531	5F9-1_peak_801	72	.	5.58738	7.22575	3.60739	123
2	10330317	10335434	Zm00001d002326	Zm00001d002326_T004	-	2	10335673	10335890	5F9-1_peak_802	84	.	5.0105	8.47902	4.62722	126
2	10330326	10335350	Zm00001d002326	Zm00001d002326_T005	-	2	10329291	10329531	5F9-1_peak_801	72	.	5.58738	7.22575	3.60739	123
2	10330326	10335350	Zm00001d002326	Zm00001d002326_T005	-	2	10335673	10335890	5F9-1_peak_802	84	.	5.0105	8.47902	4.62722	126
2	10330327	10335238	Zm00001d002326	Zm00001d002326_T006	-	2	10329291	10329531	5F9-1_peak_801	72	.	5.58738	7.22575	3.60739	123
2	10330327	10335238	Zm00001d002326	Zm00001d002326_T006	-	2	10335673	10335890	5F9-1_peak_802	84	.	5.0105	8.47902	4.62722	126
2	10330327	10335238	Zm00001d002326	Zm00001d002326_T007	-	2	10329291	10329531	5F9-1_peak_801	72	.	5.58738	7.22575	3.60739	123
2	10330327	10335238	Zm00001d002326	Zm00001d002326_T007	-	2	10335673	10335890	5F9-1_peak_802	84	.	5.0105	8.47902	4.62722	126
2	10330334	10332728	Zm00001d002326	Zm00001d002326_T008	-	2	10329291	10329531	5F9-1_peak_801	72	.	5.58738	7.22575	3.60739	123
2	10330335	10334066	Zm00001d002326	Zm00001d002326_T009	-	2	10329291	10329531	5F9-1_peak_801	72	.	5.58738	7.22575	3.60739	123
2	10330335	10334066	Zm00001d002326	Zm00001d002326_T009	-	2	10335673	10335890	5F9-1_peak_802	84	.	5.0105	8.47902	4.62722	126
2	10330335	10335239	Zm00001d002326	Zm00001d002326_T010	-	2	10329291	10329531	5F9-1_peak_801	72	.	5.58738	7.22575	3.60739	123
2	10330335	10335239	Zm00001d002326	Zm00001d002326_T010	-	2	10335673	10335890	5F9-1_peak_802	84	.	5.0105	8.47902	4.62722	126
2	10330335	10335352	Zm00001d002326	Zm00001d002326_T011	-	2	10329291	10329531	5F9-1_peak_801	72	.	5.58738	7.22575	3.60739	123
2	10330335	10335352	Zm00001d002326	Zm00001d002326_T011	-	2	10335673	10335890	5F9-1_peak_802	84	.	5.0105	8.47902	4.62722	126
2	10330345	10335434	Zm00001d002326	Zm00001d002326_T012	-	2	10329291	10329531	5F9-1_peak_801	72	.	5.58738	7.22575	3.60739	123
2	10330345	10335434	Zm00001d002326	Zm00001d002326_T012	-	2	10335673	10335890	5F9-1_peak_802	84	.	5.0105	8.47902	4.62722	126
2	10331389	10335238	Zm00001d002326	Zm00001d002326_T013	-	2	10329291	10329531	5F9-1_peak_801	72	.	5.58738	7.22575	3.60739	123
2	10331389	10335238	Zm00001d002326	Zm00001d002326_T013	-	2	10335673	10335890	5F9-1_peak_802	84	.	5.0105	8.47902	4.62722	126
2	10613064	10616088	Zm00001d002342	Zm00001d002342_T001	-	2	10614640	10614911	5F9-1_peak_803	56	.	4.77533	5.60167	2.30045	25
2	10906552	10907221	Zm00001d002364	Zm00001d002364_T001	-	2	10905847	10906059	5F9-1_peak_805	73	.	5.00591	7.38704	3.76228	127
2	10906552	10907221	Zm00001d002364	Zm00001d002364_T001	-	2	10907838	10908193	5F9-1_peak_806	110	.	5.29826	11.088	6.86812	229
2	11421795	11427495	Zm00001d002377	Zm00001d002377_T001	+	2	11422373	11422645	5F9-1_peak_808	66	.	4.69974	6.68146	3.1421	183
2	11421795	11427495	Zm00001d002377	Zm00001d002377_T002	+	2	11422373	11422645	5F9-1_peak_808	66	.	4.69974	6.68146	3.1421	183
2	11811592	11814809	Zm00001d002392	Zm00001d002392_T001	+	2	11816124	11816635	5F9-1_peak_810	66	.	4.91134	6.68146	3.1421	408
2	11828773	11829001	Zm00001d002393	Zm00001d002393_T001	+	2	11828179	11828581	5F9-1_peak_811	109	.	7.59732	10.9618	6.74522	247
2	12046654	12047909	Zm00001d002405	Zm00001d002405_T001	-	2	12045670	12046095	5F9-1_peak_812	89	.	6.25275	8.97796	5.05932	145
2	12046654	12047909	Zm00001d002405	Zm00001d002405_T001	-	2	12048872	12049116	5F9-1_peak_813	137	.	8.52437	13.764	9.13628	91
2	12054989	12056540	Zm00001d002406	Zm00001d002406_T001	+	2	12053228	12053470	5F9-1_peak_815	65	.	5.60051	6.57827	3.0774	84
2	12054989	12056540	Zm00001d002406	Zm00001d002406_T001	+	2	12055101	12055337	5F9-1_peak_816	75	.	4.65765	7.54716	3.88495	78
2	12281369	12292460	Zm00001d002418	Zm00001d002418_T001	+	2	12281235	12281632	5F9-1_peak_817	70	.	5.16983	7.07173	3.46208	83
2	12281369	12292546	Zm00001d002418	Zm00001d002418_T002	+	2	12281235	12281632	5F9-1_peak_817	70	.	5.16983	7.07173	3.46208	83
2	12281369	12292546	Zm00001d002418	Zm00001d002418_T003	+	2	12281235	12281632	5F9-1_peak_817	70	.	5.16983	7.07173	3.46208	83
2	12281448	12292395	Zm00001d002418	Zm00001d002418_T004	+	2	12281235	12281632	5F9-1_peak_817	70	.	5.16983	7.07173	3.46208	83
2	12281470	12292440	Zm00001d002418	Zm00001d002418_T005	+	2	12281235	12281632	5F9-1_peak_817	70	.	5.16983	7.07173	3.46208	83
2	12281502	12292395	Zm00001d002418	Zm00001d002418_T006	+	2	12281235	12281632	5F9-1_peak_817	70	.	5.16983	7.07173	3.46208	83
2	12281502	12292432	Zm00001d002418	Zm00001d002418_T007	+	2	12281235	12281632	5F9-1_peak_817	70	.	5.16983	7.07173	3.46208	83
2	12281516	12292395	Zm00001d002418	Zm00001d002418_T008	+	2	12281235	12281632	5F9-1_peak_817	70	.	5.16983	7.07173	3.46208	83
2	12281545	12292440	Zm00001d002418	Zm00001d002418_T009	+	2	12281235	12281632	5F9-1_peak_817	70	.	5.16983	7.07173	3.46208	83
2	12281570	12292395	Zm00001d002418	Zm00001d002418_T011	+	2	12281235	12281632	5F9-1_peak_817	70	.	5.16983	7.07173	3.46208	83
2	12281570	12292395	Zm00001d002418	Zm00001d002418_T010	+	2	12281235	12281632	5F9-1_peak_817	70	.	5.16983	7.07173	3.46208	83
2	12281579	12292395	Zm00001d002418	Zm00001d002418_T013	+	2	12281235	12281632	5F9-1_peak_817	70	.	5.16983	7.07173	3.46208	83
2	12281579	12292395	Zm00001d002418	Zm00001d002418_T015	+	2	12281235	12281632	5F9-1_peak_817	70	.	5.16983	7.07173	3.46208	83
2	12281579	12292422	Zm00001d002418	Zm00001d002418_T016	+	2	12281235	12281632	5F9-1_peak_817	70	.	5.16983	7.07173	3.46208	83
2	12281579	12292425	Zm00001d002418	Zm00001d002418_T017	+	2	12281235	12281632	5F9-1_peak_817	70	.	5.16983	7.07173	3.46208	83
2	12281579	12292432	Zm00001d002418	Zm00001d002418_T018	+	2	12281235	12281632	5F9-1_peak_817	70	.	5.16983	7.07173	3.46208	83
2	12281579	12292441	Zm00001d002418	Zm00001d002418_T019	+	2	12281235	12281632	5F9-1_peak_817	70	.	5.16983	7.07173	3.46208	83
2	12281579	12292446	Zm00001d002418	Zm00001d002418_T020	+	2	12281235	12281632	5F9-1_peak_817	70	.	5.16983	7.07173	3.46208	83
2	12281579	12292457	Zm00001d002418	Zm00001d002418_T021	+	2	12281235	12281632	5F9-1_peak_817	70	.	5.16983	7.07173	3.46208	83
2	12281585	12292435	Zm00001d002418	Zm00001d002418_T022	+	2	12281235	12281632	5F9-1_peak_817	70	.	5.16983	7.07173	3.46208	83
2	12281602	12292395	Zm00001d002418	Zm00001d002418_T024	+	2	12281235	12281632	5F9-1_peak_817	70	.	5.16983	7.07173	3.46208	83
2	12281602	12292395	Zm00001d002418	Zm00001d002418_T023	+	2	12281235	12281632	5F9-1_peak_817	70	.	5.16983	7.07173	3.46208	83
2	12281603	12292546	Zm00001d002418	Zm00001d002418_T025	+	2	12281235	12281632	5F9-1_peak_817	70	.	5.16983	7.07173	3.46208	83
2	12281608	12292454	Zm00001d002418	Zm00001d002418_T026	+	2	12281235	12281632	5F9-1_peak_817	70	.	5.16983	7.07173	3.46208	83
2	12281611	12292457	Zm00001d002418	Zm00001d002418_T027	+	2	12281235	12281632	5F9-1_peak_817	70	.	5.16983	7.07173	3.46208	83
2	12281658	12292427	Zm00001d002418	Zm00001d002418_T028	+	2	12281235	12281632	5F9-1_peak_817	70	.	5.16983	7.07173	3.46208	83
2	12281788	12292395	Zm00001d002418	Zm00001d002418_T029	+	2	12281235	12281632	5F9-1_peak_817	70	.	5.16983	7.07173	3.46208	83
2	12281929	12292430	Zm00001d002418	Zm00001d002418_T030	+	2	12281235	12281632	5F9-1_peak_817	70	.	5.16983	7.07173	3.46208	83
2	12282062	12292395	Zm00001d002418	Zm00001d002418_T031	+	2	12281235	12281632	5F9-1_peak_817	70	.	5.16983	7.07173	3.46208	83
2	12526598	12536542	Zm00001d002431	Zm00001d002431_T001	+	2	12535400	12535807	5F9-1_peak_818	95	.	6.52639	9.58456	5.56873	311
2	13393683	13393995	Zm00001d002468	Zm00001d002468_T001	-	2	13394212	13394461	5F9-1_peak_819	83	.	5.54616	8.37249	4.59966	110
2	14689076	14689382	Zm00001d002522	Zm00001d002522_T001	+	2	14688543	14688978	5F9-1_peak_821	149	.	8.81407	14.9606	10.1879	169
2	14924201	14926277	Zm00001d002536	Zm00001d002536_T001	-	2	14926446	14926783	5F9-1_peak_825	79	.	5.7827	7.90497	4.18419	23
2	14993652	14998764	Zm00001d002540	Zm00001d002540_T001	-	2	14999263	14999557	5F9-1_peak_826	114	.	7.98402	11.4771	7.18509	154
2	14993652	14998930	Zm00001d002540	Zm00001d002540_T002	-	2	14999263	14999557	5F9-1_peak_826	114	.	7.98402	11.4771	7.18509	154
2	15001465	15005577	Zm00001d002541	Zm00001d002541_T001	-	2	14999263	14999557	5F9-1_peak_826	114	.	7.98402	11.4771	7.18509	154
2	16311190	16314719	Zm00001d002592	Zm00001d002592_T001	+	2	16310326	16310605	5F9-1_peak_831	86	.	6.17504	8.6952	4.80642	149
2	16311190	16314719	Zm00001d002592	Zm00001d002592_T001	+	2	16311005	16311381	5F9-1_peak_832	102	.	7.2454	10.2101	6.1002	174
2	16311190	16314804	Zm00001d002592	Zm00001d002592_T002	+	2	16310326	16310605	5F9-1_peak_831	86	.	6.17504	8.6952	4.80642	149
2	16311190	16314804	Zm00001d002592	Zm00001d002592_T002	+	2	16311005	16311381	5F9-1_peak_832	102	.	7.2454	10.2101	6.1002	174
2	16317431	16320079	Zm00001d002593	Zm00001d002593_T001	+	2	16319479	16319798	5F9-1_peak_833	63	.	4.40791	6.35409	2.94923	7
2	16317453	16319826	Zm00001d002593	Zm00001d002593_T002	+	2	16319479	16319798	5F9-1_peak_833	63	.	4.40791	6.35409	2.94923	7
2	16330378	16331572	Zm00001d002594	Zm00001d002594_T001	-	2	16330703	16331184	5F9-1_peak_834	83	.	5.54616	8.37249	4.59966	226
2	16461904	16462911	Zm00001d002601	Zm00001d002601_T001	-	2	16462936	16463295	5F9-1_peak_835	137	.	8.45775	13.7287	9.10411	102
2	16461963	16462911	Zm00001d002601	Zm00001d002601_T002	-	2	16462936	16463295	5F9-1_peak_835	137	.	8.45775	13.7287	9.10411	102
2	16769958	16775394	Zm00001d002614	Zm00001d002614_T001	-	2	16774345	16774698	5F9-1_peak_836	59	.	4.53826	5.94877	2.57645	328
2	16769958	16777169	Zm00001d002614	Zm00001d002614_T003	-	2	16774345	16774698	5F9-1_peak_836	59	.	4.53826	5.94877	2.57645	328
2	16769958	16777172	Zm00001d002614	Zm00001d002614_T004	-	2	16774345	16774698	5F9-1_peak_836	59	.	4.53826	5.94877	2.57645	328
2	16769962	16775394	Zm00001d002614	Zm00001d002614_T005	-	2	16774345	16774698	5F9-1_peak_836	59	.	4.53826	5.94877	2.57645	328
2	16769971	16777169	Zm00001d002614	Zm00001d002614_T006	-	2	16774345	16774698	5F9-1_peak_836	59	.	4.53826	5.94877	2.57645	328
2	16776235	16777172	Zm00001d002614	Zm00001d002614_T007	-	2	16774345	16774698	5F9-1_peak_836	59	.	4.53826	5.94877	2.57645	328
2	16960147	16960816	Zm00001d002618	Zm00001d002618_T001	-	2	16960940	16961423	5F9-1_peak_837	135	.	8.7203	13.5378	8.93888	314
2	17190892	17193599	Zm00001d002626	Zm00001d002626_T001	+	2	17194037	17194242	5F9-1_peak_841	105	.	6.5897	10.5339	6.36335	71
2	17191315	17193529	Zm00001d002626	Zm00001d002626_T002	+	2	17194037	17194242	5F9-1_peak_841	105	.	6.5897	10.5339	6.36335	71
2	17326657	17330523	Zm00001d002629	Zm00001d002629_T001	+	2	17332451	17332682	5F9-1_peak_842	66	.	5.38174	6.61179	3.10254	153
2	18176300	18185150	Zm00001d002650	Zm00001d002650_T001	+	2	18175365	18175896	5F9-1_peak_844	109	.	7.18897	10.9618	6.74522	309
2	18176300	18185185	Zm00001d002650	Zm00001d002650_T002	+	2	18175365	18175896	5F9-1_peak_844	109	.	7.18897	10.9618	6.74522	309
2	18176300	18185185	Zm00001d002650	Zm00001d002650_T003	+	2	18175365	18175896	5F9-1_peak_844	109	.	7.18897	10.9618	6.74522	309
2	18176392	18185165	Zm00001d002650	Zm00001d002650_T004	+	2	18175365	18175896	5F9-1_peak_844	109	.	7.18897	10.9618	6.74522	309
2	18176519	18185132	Zm00001d002650	Zm00001d002650_T005	+	2	18175365	18175896	5F9-1_peak_844	109	.	7.18897	10.9618	6.74522	309
2	18176525	18185164	Zm00001d002650	Zm00001d002650_T006	+	2	18175365	18175896	5F9-1_peak_844	109	.	7.18897	10.9618	6.74522	309
2	18176525	18185169	Zm00001d002650	Zm00001d002650_T007	+	2	18175365	18175896	5F9-1_peak_844	109	.	7.18897	10.9618	6.74522	309
2	18176571	18185170	Zm00001d002650	Zm00001d002650_T009	+	2	18175365	18175896	5F9-1_peak_844	109	.	7.18897	10.9618	6.74522	309
2	18176594	18185174	Zm00001d002650	Zm00001d002650_T010	+	2	18175365	18175896	5F9-1_peak_844	109	.	7.18897	10.9618	6.74522	309
2	18176600	18185185	Zm00001d002650	Zm00001d002650_T011	+	2	18175365	18175896	5F9-1_peak_844	109	.	7.18897	10.9618	6.74522	309
2	18176603	18185149	Zm00001d002650	Zm00001d002650_T012	+	2	18175365	18175896	5F9-1_peak_844	109	.	7.18897	10.9618	6.74522	309
2	18176603	18185172	Zm00001d002650	Zm00001d002650_T013	+	2	18175365	18175896	5F9-1_peak_844	109	.	7.18897	10.9618	6.74522	309
2	18176603	18185173	Zm00001d002650	Zm00001d002650_T014	+	2	18175365	18175896	5F9-1_peak_844	109	.	7.18897	10.9618	6.74522	309
2	18176605	18185173	Zm00001d002650	Zm00001d002650_T015	+	2	18175365	18175896	5F9-1_peak_844	109	.	7.18897	10.9618	6.74522	309
2	18176679	18185173	Zm00001d002650	Zm00001d002650_T016	+	2	18175365	18175896	5F9-1_peak_844	109	.	7.18897	10.9618	6.74522	309
2	19703227	19707789	Zm00001d002703	Zm00001d002703_T001	-	2	19707609	19707879	5F9-1_peak_846	81	.	5.19496	8.16448	4.41374	119
2	19703380	19706711	Zm00001d002703	Zm00001d002703_T002	-	2	19707609	19707879	5F9-1_peak_846	81	.	5.19496	8.16448	4.41374	119
2	19703525	19707788	Zm00001d002703	Zm00001d002703_T003	-	2	19707609	19707879	5F9-1_peak_846	81	.	5.19496	8.16448	4.41374	119
2	19703847	19707781	Zm00001d002703	Zm00001d002703_T004	-	2	19707609	19707879	5F9-1_peak_846	81	.	5.19496	8.16448	4.41374	119
2	19703847	19707781	Zm00001d002703	Zm00001d002703_T005	-	2	19707609	19707879	5F9-1_peak_846	81	.	5.19496	8.16448	4.41374	119
2	19808073	19812687	Zm00001d002704	Zm00001d002704_T001	-	2	19812488	19812829	5F9-1_peak_847	128	.	8.27858	12.8052	8.29671	149
2	19809420	19812687	Zm00001d002704	Zm00001d002704_T002	-	2	19812488	19812829	5F9-1_peak_847	128	.	8.27858	12.8052	8.29671	149
2	19814236	19820497	Zm00001d002705	Zm00001d002705_T001	-	2	19812488	19812829	5F9-1_peak_847	128	.	8.27858	12.8052	8.29671	149
2	19814236	19820680	Zm00001d002705	Zm00001d002705_T002	-	2	19812488	19812829	5F9-1_peak_847	128	.	8.27858	12.8052	8.29671	149
2	19814250	19820255	Zm00001d002705	Zm00001d002705_T003	-	2	19812488	19812829	5F9-1_peak_847	128	.	8.27858	12.8052	8.29671	149
2	19814278	19820501	Zm00001d002705	Zm00001d002705_T004	-	2	19812488	19812829	5F9-1_peak_847	128	.	8.27858	12.8052	8.29671	149
2	19814278	19820677	Zm00001d002705	Zm00001d002705_T005	-	2	19812488	19812829	5F9-1_peak_847	128	.	8.27858	12.8052	8.29671	149
2	19814287	19820496	Zm00001d002705	Zm00001d002705_T006	-	2	19812488	19812829	5F9-1_peak_847	128	.	8.27858	12.8052	8.29671	149
2	20512392	20517378	Zm00001d002725	Zm00001d002725_T001	+	2	20512100	20512528	5F9-1_peak_850	144	.	8.6182	14.4908	9.8097	175
2	20512392	20517378	Zm00001d002725	Zm00001d002725_T002	+	2	20512100	20512528	5F9-1_peak_850	144	.	8.6182	14.4908	9.8097	175
2	20512442	20517321	Zm00001d002725	Zm00001d002725_T003	+	2	20512100	20512528	5F9-1_peak_850	144	.	8.6182	14.4908	9.8097	175
2	20512456	20517306	Zm00001d002725	Zm00001d002725_T004	+	2	20512100	20512528	5F9-1_peak_850	144	.	8.6182	14.4908	9.8097	175
[truncated: 5,425 more rows]

## Sheet: ZmHOX32-rep2
1	1921678	1936497	Zm00001d027289	Zm00001d027289_T001	+	1	1921606	1921953	5F9-2_peak_1	54	.	4.33212	5.40202	2.13852	61
1	1938724	1939294	Zm00001d027290	Zm00001d027290_T001	+	1	1940253	1940575	5F9-2_peak_2	90	.	6.39246	9.04369	5.11182	166
1	1942160	1942595	Zm00001d027291	Zm00001d027291_T001	-	1	1940253	1940575	5F9-2_peak_2	90	.	6.39246	9.04369	5.11182	166
1	2629288	2635834	Zm00001d027309	Zm00001d027309_T005	-	1	2635891	2636217	5F9-2_peak_3	161	.	9.13315	16.1612	11.1886	154
1	2629288	2635834	Zm00001d027309	Zm00001d027309_T003	-	1	2635891	2636217	5F9-2_peak_3	161	.	9.13315	16.1612	11.1886	154
1	2629288	2635834	Zm00001d027309	Zm00001d027309_T004	-	1	2635891	2636217	5F9-2_peak_3	161	.	9.13315	16.1612	11.1886	154
1	2629289	2635834	Zm00001d027309	Zm00001d027309_T008	-	1	2635891	2636217	5F9-2_peak_3	161	.	9.13315	16.1612	11.1886	154
1	2629289	2635834	Zm00001d027309	Zm00001d027309_T007	-	1	2635891	2636217	5F9-2_peak_3	161	.	9.13315	16.1612	11.1886	154
1	2634536	2635639	Zm00001d027309	Zm00001d027309_T010	-	1	2635891	2636217	5F9-2_peak_3	161	.	9.13315	16.1612	11.1886	154
1	2878534	2889452	Zm00001d027320	Zm00001d027320_T002	-	1	2887590	2887880	5F9-2_peak_4	65	.	5.49489	6.54354	3.03992	88
1	2883538	2892596	Zm00001d027321	Zm00001d027321_T001	+	1	2887590	2887880	5F9-2_peak_4	65	.	5.49489	6.54354	3.03992	88
1	2883538	2892612	Zm00001d027321	Zm00001d027321_T003	+	1	2887590	2887880	5F9-2_peak_4	65	.	5.49489	6.54354	3.03992	88
1	2883538	2892612	Zm00001d027321	Zm00001d027321_T002	+	1	2887590	2887880	5F9-2_peak_4	65	.	5.49489	6.54354	3.03992	88
1	2887581	2892461	Zm00001d027321	Zm00001d027321_T005	+	1	2887590	2887880	5F9-2_peak_4	65	.	5.49489	6.54354	3.03992	88
1	2887605	2892508	Zm00001d027321	Zm00001d027321_T006	+	1	2887590	2887880	5F9-2_peak_4	65	.	5.49489	6.54354	3.03992	88
1	2889195	2892612	Zm00001d027321	Zm00001d027321_T007	+	1	2887590	2887880	5F9-2_peak_4	65	.	5.49489	6.54354	3.03992	88
1	2889195	2892612	Zm00001d027321	Zm00001d027321_T008	+	1	2887590	2887880	5F9-2_peak_4	65	.	5.49489	6.54354	3.03992	88
1	2889196	2892612	Zm00001d027321	Zm00001d027321_T009	+	1	2887590	2887880	5F9-2_peak_4	65	.	5.49489	6.54354	3.03992	88
1	3482847	3487232	Zm00001d027351	Zm00001d027351_T001	+	1	3482365	3482986	5F9-2_peak_6	130	.	7.94015	13.0044	8.41354	358
1	3495120	3497148	Zm00001d027353	Zm00001d027353_T001	-	1	3497473	3497810	5F9-2_peak_7	79	.	6.15716	7.98941	4.21982	142
1	3573478	3575207	Zm00001d027355	Zm00001d027355_T001	+	1	3572229	3572544	5F9-2_peak_8	79	.	5.47965	7.98108	4.21982	215
1	3573478	3575207	Zm00001d027355	Zm00001d027355_T001	+	1	3572966	3573791	5F9-2_peak_9	201	.	10.9391	20.1225	14.6719	207
1	3573478	3575207	Zm00001d027355	Zm00001d027355_T001	+	1	3574280	3575104	5F9-2_peak_10	53	.	3.36564	5.31046	2.09157	694
1	3573555	3575201	Zm00001d027355	Zm00001d027355_T002	+	1	3572229	3572544	5F9-2_peak_8	79	.	5.47965	7.98108	4.21982	215
1	3573555	3575201	Zm00001d027355	Zm00001d027355_T002	+	1	3572966	3573791	5F9-2_peak_9	201	.	10.9391	20.1225	14.6719	207
1	3573555	3575201	Zm00001d027355	Zm00001d027355_T002	+	1	3574280	3575104	5F9-2_peak_10	53	.	3.36564	5.31046	2.09157	694
1	3772167	3775082	Zm00001d027362	Zm00001d027362_T001	+	1	3771569	3772141	5F9-2_peak_11	70	.	4.74295	7.09918	3.49698	229
1	5159302	5161741	Zm00001d027434	Zm00001d027434_T001	+	1	5159066	5159527	5F9-2_peak_15	93	.	5.58427	9.31879	5.35074	147
1	5412143	5413568	Zm00001d027439	Zm00001d027439_T001	+	1	5411901	5412727	5F9-2_peak_17	126	.	8.08377	12.6469	8.08634	127
1	5518493	5523341	Zm00001d027448	Zm00001d027448_T001	+	1	5518375	5518824	5F9-2_peak_18	50	.	3.83355	5.0231	1.85477	328
1	5518493	5523341	Zm00001d027448	Zm00001d027448_T002	+	1	5518375	5518824	5F9-2_peak_18	50	.	3.83355	5.0231	1.85477	328
1	5518572	5523341	Zm00001d027448	Zm00001d027448_T003	+	1	5518375	5518824	5F9-2_peak_18	50	.	3.83355	5.0231	1.85477	328
1	5518572	5523341	Zm00001d027448	Zm00001d027448_T004	+	1	5518375	5518824	5F9-2_peak_18	50	.	3.83355	5.0231	1.85477	328
1	5518573	5523260	Zm00001d027448	Zm00001d027448_T005	+	1	5518375	5518824	5F9-2_peak_18	50	.	3.83355	5.0231	1.85477	328
1	5518574	5523275	Zm00001d027448	Zm00001d027448_T006	+	1	5518375	5518824	5F9-2_peak_18	50	.	3.83355	5.0231	1.85477	328
1	5518675	5523341	Zm00001d027448	Zm00001d027448_T007	+	1	5518375	5518824	5F9-2_peak_18	50	.	3.83355	5.0231	1.85477	328
1	5518681	5523227	Zm00001d027448	Zm00001d027448_T008	+	1	5518375	5518824	5F9-2_peak_18	50	.	3.83355	5.0231	1.85477	328
1	5518732	5523272	Zm00001d027448	Zm00001d027448_T009	+	1	5518375	5518824	5F9-2_peak_18	50	.	3.83355	5.0231	1.85477	328
1	5518878	5523260	Zm00001d027448	Zm00001d027448_T010	+	1	5518375	5518824	5F9-2_peak_18	50	.	3.83355	5.0231	1.85477	328
1	5518906	5522939	Zm00001d027448	Zm00001d027448_T011	+	1	5518375	5518824	5F9-2_peak_18	50	.	3.83355	5.0231	1.85477	328
1	7394983	7399427	Zm00001d027523	Zm00001d027523_T001	+	1	7394320	7395031	5F9-2_peak_22	88	.	6.11241	8.8751	4.96887	322
1	7395026	7399569	Zm00001d027523	Zm00001d027523_T002	+	1	7394320	7395031	5F9-2_peak_22	88	.	6.11241	8.8751	4.96887	322
1	7395042	7399582	Zm00001d027523	Zm00001d027523_T004	+	1	7394320	7395031	5F9-2_peak_22	88	.	6.11241	8.8751	4.96887	322
1	7395042	7399582	Zm00001d027523	Zm00001d027523_T003	+	1	7394320	7395031	5F9-2_peak_22	88	.	6.11241	8.8751	4.96887	322
1	7395083	7399569	Zm00001d027523	Zm00001d027523_T005	+	1	7394320	7395031	5F9-2_peak_22	88	.	6.11241	8.8751	4.96887	322
1	8666870	8671854	Zm00001d027596	Zm00001d027596_T002	-	1	8671835	8672399	5F9-2_peak_23	84	.	5.13204	8.41215	4.5706	439
1	8666871	8671105	Zm00001d027596	Zm00001d027596_T003	-	1	8671835	8672399	5F9-2_peak_23	84	.	5.13204	8.41215	4.5706	439
1	8666871	8671283	Zm00001d027596	Zm00001d027596_T004	-	1	8671835	8672399	5F9-2_peak_23	84	.	5.13204	8.41215	4.5706	439
1	8666876	8671145	Zm00001d027596	Zm00001d027596_T005	-	1	8671835	8672399	5F9-2_peak_23	84	.	5.13204	8.41215	4.5706	439
1	8666876	8671762	Zm00001d027596	Zm00001d027596_T006	-	1	8671835	8672399	5F9-2_peak_23	84	.	5.13204	8.41215	4.5706	439
1	8666908	8670675	Zm00001d027596	Zm00001d027596_T007	-	1	8671835	8672399	5F9-2_peak_23	84	.	5.13204	8.41215	4.5706	439
1	8667066	8671762	Zm00001d027596	Zm00001d027596_T008	-	1	8671835	8672399	5F9-2_peak_23	84	.	5.13204	8.41215	4.5706	439
1	8667066	8671854	Zm00001d027596	Zm00001d027596_T009	-	1	8671835	8672399	5F9-2_peak_23	84	.	5.13204	8.41215	4.5706	439
1	9160552	9163106	Zm00001d027621	Zm00001d027621_T001	+	1	9162245	9163052	5F9-2_peak_24	59	.	4.62791	5.92214	2.60593	803
1	9160552	9163106	Zm00001d027621	Zm00001d027621_T001	+	1	9163383	9163691	5F9-2_peak_25	79	.	5.60404	7.9648	4.21982	80
1	9256392	9258054	Zm00001d027623	Zm00001d027623_T001	-	1	9259114	9259897	5F9-2_peak_26	185	.	11.1485	18.5884	13.2417	271
1	10150835	10152891	Zm00001d027652	Zm00001d027652_T001	-	1	10150421	10151684	5F9-2_peak_28	90	.	6.27983	9.04369	5.11182	328
1	10614578	10619525	Zm00001d027667	Zm00001d027667_T001	-	1	10619024	10619326	5F9-2_peak_30	83	.	6.08857	8.36256	4.52801	107
1	10614578	10620690	Zm00001d027667	Zm00001d027667_T002	-	1	10619024	10619326	5F9-2_peak_30	83	.	6.08857	8.36256	4.52801	107
1	10614578	10622700	Zm00001d027667	Zm00001d027667_T004	-	1	10619024	10619326	5F9-2_peak_30	83	.	6.08857	8.36256	4.52801	107
1	10614578	10622700	Zm00001d027667	Zm00001d027667_T003	-	1	10619024	10619326	5F9-2_peak_30	83	.	6.08857	8.36256	4.52801	107
1	10614690	10618369	Zm00001d027667	Zm00001d027667_T005	-	1	10619024	10619326	5F9-2_peak_30	83	.	6.08857	8.36256	4.52801	107
1	10614692	10618139	Zm00001d027667	Zm00001d027667_T006	-	1	10619024	10619326	5F9-2_peak_30	83	.	6.08857	8.36256	4.52801	107
1	10614730	10618373	Zm00001d027667	Zm00001d027667_T007	-	1	10619024	10619326	5F9-2_peak_30	83	.	6.08857	8.36256	4.52801	107
1	10614737	10618358	Zm00001d027667	Zm00001d027667_T008	-	1	10619024	10619326	5F9-2_peak_30	83	.	6.08857	8.36256	4.52801	107
1	10614737	10618360	Zm00001d027667	Zm00001d027667_T009	-	1	10619024	10619326	5F9-2_peak_30	83	.	6.08857	8.36256	4.52801	107
1	10614737	10618378	Zm00001d027667	Zm00001d027667_T010	-	1	10619024	10619326	5F9-2_peak_30	83	.	6.08857	8.36256	4.52801	107
1	10614738	10618369	Zm00001d027667	Zm00001d027667_T011	-	1	10619024	10619326	5F9-2_peak_30	83	.	6.08857	8.36256	4.52801	107
1	10614738	10618369	Zm00001d027667	Zm00001d027667_T012	-	1	10619024	10619326	5F9-2_peak_30	83	.	6.08857	8.36256	4.52801	107
1	10614738	10622700	Zm00001d027667	Zm00001d027667_T013	-	1	10619024	10619326	5F9-2_peak_30	83	.	6.08857	8.36256	4.52801	107
1	10614739	10618369	Zm00001d027667	Zm00001d027667_T014	-	1	10619024	10619326	5F9-2_peak_30	83	.	6.08857	8.36256	4.52801	107
1	10614751	10622698	Zm00001d027667	Zm00001d027667_T015	-	1	10619024	10619326	5F9-2_peak_30	83	.	6.08857	8.36256	4.52801	107
1	10614826	10618369	Zm00001d027667	Zm00001d027667_T016	-	1	10619024	10619326	5F9-2_peak_30	83	.	6.08857	8.36256	4.52801	107
1	10986932	10988125	Zm00001d027678	Zm00001d027678_T001	+	1	10984443	10985175	5F9-2_peak_32	99	.	5.89142	9.99257	5.87983	245
1	11011197	11015865	Zm00001d027680	Zm00001d027680_T001	-	1	11009420	11009910	5F9-2_peak_33	104	.	7.00911	10.4425	6.25718	199
1	11011198	11015864	Zm00001d027680	Zm00001d027680_T003	-	1	11009420	11009910	5F9-2_peak_33	104	.	7.00911	10.4425	6.25718	199
1	11011198	11015864	Zm00001d027680	Zm00001d027680_T002	-	1	11009420	11009910	5F9-2_peak_33	104	.	7.00911	10.4425	6.25718	199
1	11664782	11666376	Zm00001d027708	Zm00001d027708_T001	-	1	11666949	11667234	5F9-2_peak_35	68	.	5.59009	6.8696	3.34307	89
1	11664782	11666908	Zm00001d027708	Zm00001d027708_T002	-	1	11666949	11667234	5F9-2_peak_35	68	.	5.59009	6.8696	3.34307	89
1	12103774	12105421	Zm00001d027719	Zm00001d027719_T001	+	1	12103395	12103991	5F9-2_peak_36	80	.	4.75937	8.02858	4.21982	166
1	12364470	12371991	Zm00001d027732	Zm00001d027732_T001	-	1	12364510	12364993	5F9-2_peak_37	111	.	6.23108	11.1555	6.8808	276
1	12365000	12366093	Zm00001d027733	Zm00001d027733_T001	+	1	12364510	12364993	5F9-2_peak_37	111	.	6.23108	11.1555	6.8808	276
1	12374887	12378506	Zm00001d027734	Zm00001d027734_T001	+	1	12374498	12374829	5F9-2_peak_38	65	.	5.01324	6.54354	3.03992	12
1	12374907	12378505	Zm00001d027734	Zm00001d027734_T002	+	1	12374498	12374829	5F9-2_peak_38	65	.	5.01324	6.54354	3.03992	12
1	12375062	12378539	Zm00001d027734	Zm00001d027734_T004	+	1	12374498	12374829	5F9-2_peak_38	65	.	5.01324	6.54354	3.03992	12
1	12375062	12378539	Zm00001d027734	Zm00001d027734_T003	+	1	12374498	12374829	5F9-2_peak_38	65	.	5.01324	6.54354	3.03992	12
1	12375062	12378539	Zm00001d027734	Zm00001d027734_T005	+	1	12374498	12374829	5F9-2_peak_38	65	.	5.01324	6.54354	3.03992	12
1	12375066	12378468	Zm00001d027734	Zm00001d027734_T006	+	1	12374498	12374829	5F9-2_peak_38	65	.	5.01324	6.54354	3.03992	12
1	12375215	12378504	Zm00001d027734	Zm00001d027734_T007	+	1	12374498	12374829	5F9-2_peak_38	65	.	5.01324	6.54354	3.03992	12
1	12502775	12510582	Zm00001d027743	Zm00001d027743_T001	+	1	12502507	12502825	5F9-2_peak_39	88	.	5.6331	8.8751	4.96887	167
1	12502775	12510591	Zm00001d027743	Zm00001d027743_T002	+	1	12502507	12502825	5F9-2_peak_39	88	.	5.6331	8.8751	4.96887	167
1	12502808	12510562	Zm00001d027743	Zm00001d027743_T004	+	1	12502507	12502825	5F9-2_peak_39	88	.	5.6331	8.8751	4.96887	167
1	12502830	12510582	Zm00001d027743	Zm00001d027743_T008	+	1	12502507	12502825	5F9-2_peak_39	88	.	5.6331	8.8751	4.96887	167
1	12502852	12510562	Zm00001d027743	Zm00001d027743_T011	+	1	12502507	12502825	5F9-2_peak_39	88	.	5.6331	8.8751	4.96887	167
1	14882457	14891312	Zm00001d027842	Zm00001d027842_T001	-	1	14890636	14891153	5F9-2_peak_42	58	.	4.43357	5.89305	2.58813	231
1	14882458	14891319	Zm00001d027842	Zm00001d027842_T002	-	1	14890636	14891153	5F9-2_peak_42	58	.	4.43357	5.89305	2.58813	231
1	14882458	14891319	Zm00001d027842	Zm00001d027842_T003	-	1	14890636	14891153	5F9-2_peak_42	58	.	4.43357	5.89305	2.58813	231
1	14882463	14891242	Zm00001d027842	Zm00001d027842_T004	-	1	14890636	14891153	5F9-2_peak_42	58	.	4.43357	5.89305	2.58813	231
1	14882464	14891245	Zm00001d027842	Zm00001d027842_T005	-	1	14890636	14891153	5F9-2_peak_42	58	.	4.43357	5.89305	2.58813	231
1	15065544	15072521	Zm00001d027847	Zm00001d027847_T001	-	1	15066851	15067177	5F9-2_peak_43	59	.	5.12579	5.97741	2.63164	107
1	15065544	15072521	Zm00001d027847	Zm00001d027847_T002	-	1	15066851	15067177	5F9-2_peak_43	59	.	5.12579	5.97741	2.63164	107
1	15175213	15177892	Zm00001d027851	Zm00001d027851_T001	-	1	15177307	15178584	5F9-2_peak_44	77	.	3.73429	7.73977	4.07409	674
1	15401477	15402767	Zm00001d027856	Zm00001d027856_T001	+	1	15404111	15404561	5F9-2_peak_46	79	.	5.34622	7.98108	4.21982	312
1	16948607	16954940	Zm00001d027893	Zm00001d027893_T001	+	1	16949654	16950369	5F9-2_peak_50	142	.	8.86645	14.2879	9.48195	383
1	16948976	16955090	Zm00001d027893	Zm00001d027893_T002	+	1	16949654	16950369	5F9-2_peak_50	142	.	8.86645	14.2879	9.48195	383
1	16949656	16955122	Zm00001d027893	Zm00001d027893_T003	+	1	16949654	16950369	5F9-2_peak_50	142	.	8.86645	14.2879	9.48195	383
1	16951160	16955122	Zm00001d027893	Zm00001d027893_T004	+	1	16949654	16950369	5F9-2_peak_50	142	.	8.86645	14.2879	9.48195	383
1	17147072	17148511	Zm00001d027900	Zm00001d027900_T001	+	1	17146556	17147806	5F9-2_peak_51	94	.	5.22004	9.4347	5.46223	289
1	17156321	17156867	Zm00001d027901	Zm00001d027901_T001	+	1	17156267	17156768	5F9-2_peak_53	71	.	5.08009	7.13105	3.5181	104
1	17156321	17156867	Zm00001d027901	Zm00001d027901_T001	+	1	17157378	17157858	5F9-2_peak_54	92	.	4.77234	9.25272	5.29291	249
1	17160523	17161113	Zm00001d027902	Zm00001d027902_T001	+	1	17158917	17159616	5F9-2_peak_55	101	.	6.86896	10.1966	6.04708	293
1	17314484	17317861	Zm00001d027907	Zm00001d027907_T001	+	1	17313654	17314151	5F9-2_peak_56	59	.	4.89071	5.92214	2.60593	351
1	17314704	17317861	Zm00001d027907	Zm00001d027907_T002	+	1	17313654	17314151	5F9-2_peak_56	59	.	4.89071	5.92214	2.60593	351
1	17315597	17317861	Zm00001d027907	Zm00001d027907_T003	+	1	17313654	17314151	5F9-2_peak_56	59	.	4.89071	5.92214	2.60593	351
1	17362174	17365193	Zm00001d027908	Zm00001d027908_T001	+	1	17365410	17365714	5F9-2_peak_58	79	.	5.58763	7.99793	4.21982	226
1	17775778	17777344	Zm00001d027924	Zm00001d027924_T001	-	1	17777147	17777804	5F9-2_peak_59	206	.	10.9149	20.6639	15.0633	372
1	17776027	17777301	Zm00001d027924	Zm00001d027924_T002	-	1	17777147	17777804	5F9-2_peak_59	206	.	10.9149	20.6639	15.0633	372
1	17839867	17840788	Zm00001d027929	Zm00001d027929_T001	-	1	17841017	17841728	5F9-2_peak_60	152	.	7.86288	15.2652	10.3802	227
1	17943762	17944164	Zm00001d027933	Zm00001d027933_T001	+	1	17945206	17945739	5F9-2_peak_61	118	.	7.54449	11.8996	7.54508	216
1	17945835	17961437	Zm00001d027934	Zm00001d027934_T001	+	1	17945206	17945739	5F9-2_peak_61	118	.	7.54449	11.8996	7.54508	216
1	17945835	17961550	Zm00001d027934	Zm00001d027934_T002	+	1	17945206	17945739	5F9-2_peak_61	118	.	7.54449	11.8996	7.54508	216
1	17946031	17961550	Zm00001d027934	Zm00001d027934_T003	+	1	17945206	17945739	5F9-2_peak_61	118	.	7.54449	11.8996	7.54508	216
1	17946072	17961470	Zm00001d027934	Zm00001d027934_T004	+	1	17945206	17945739	5F9-2_peak_61	118	.	7.54449	11.8996	7.54508	216
1	18086163	18087981	Zm00001d027946	Zm00001d027946_T001	-	1	18087485	18087959	5F9-2_peak_62	65	.	5.01324	6.54354	3.03992	167
1	18147156	18148937	Zm00001d027948	Zm00001d027948_T001	+	1	18146796	18147207	5F9-2_peak_63	100	.	5.02636	10.0238	5.91105	279
1	18159859	18161446	Zm00001d027949	Zm00001d027949_T001	+	1	18158967	18159499	5F9-2_peak_65	69	.	5.3992	6.95302	3.39391	419
1	18954239	18956944	Zm00001d027975	Zm00001d027975_T001	-	1	18953537	18954023	5F9-2_peak_66	95	.	6.63062	9.50417	5.47991	297
1	19437479	19437875	Zm00001d027988	Zm00001d027988_T001	-	1	19437779	19438355	5F9-2_peak_68	112	.	6.01138	11.2084	6.92992	464
1	19594959	19595493	Zm00001d027992	Zm00001d027992_T001	+	1	19593903	19594287	5F9-2_peak_71	55	.	4.72848	5.58859	2.31866	149
1	20604486	20614451	Zm00001d028022	Zm00001d028022_T001	+	1	20604316	20604711	5F9-2_peak_74	51	.	4.71221	5.16394	1.94792	88
1	20604623	20614451	Zm00001d028022	Zm00001d028022_T003	+	1	20604316	20604711	5F9-2_peak_74	51	.	4.71221	5.16394	1.94792	88
1	21990179	22003984	Zm00001d028073	Zm00001d028073_T001	+	1	21993860	21994439	5F9-2_peak_75	59	.	4.8716	5.94877	2.61908	572
1	21990179	22006841	Zm00001d028073	Zm00001d028073_T002	+	1	21993860	21994439	5F9-2_peak_75	59	.	4.8716	5.94877	2.61908	572
1	21990179	22006881	Zm00001d028073	Zm00001d028073_T003	+	1	21993860	21994439	5F9-2_peak_75	59	.	4.8716	5.94877	2.61908	572
1	22053544	22059518	Zm00001d028075	Zm00001d028075_T001	-	1	22060203	22060723	5F9-2_peak_77	86	.	6.16441	8.6487	4.77416	397
1	22053544	22059518	Zm00001d028075	Zm00001d028075_T001	-	1	22061225	22061836	5F9-2_peak_78	71	.	5.09798	7.10632	3.49698	204
1	22053633	22059397	Zm00001d028075	Zm00001d028075_T003	-	1	22060203	22060723	5F9-2_peak_77	86	.	6.16441	8.6487	4.77416	397
1	22053633	22059397	Zm00001d028075	Zm00001d028075_T003	-	1	22061225	22061836	5F9-2_peak_78	71	.	5.09798	7.10632	3.49698	204
1	22053666	22058247	Zm00001d028075	Zm00001d028075_T005	-	1	22060203	22060723	5F9-2_peak_77	86	.	6.16441	8.6487	4.77416	397
1	22053667	22059426	Zm00001d028075	Zm00001d028075_T006	-	1	22060203	22060723	5F9-2_peak_77	86	.	6.16441	8.6487	4.77416	397
1	22053667	22059426	Zm00001d028075	Zm00001d028075_T006	-	1	22061225	22061836	5F9-2_peak_78	71	.	5.09798	7.10632	3.49698	204
1	22053667	22059520	Zm00001d028075	Zm00001d028075_T007	-	1	22060203	22060723	5F9-2_peak_77	86	.	6.16441	8.6487	4.77416	397
1	22053667	22059520	Zm00001d028075	Zm00001d028075_T007	-	1	22061225	22061836	5F9-2_peak_78	71	.	5.09798	7.10632	3.49698	204
1	22053667	22059573	Zm00001d028075	Zm00001d028075_T008	-	1	22060203	22060723	5F9-2_peak_77	86	.	6.16441	8.6487	4.77416	397
1	22053667	22059573	Zm00001d028075	Zm00001d028075_T008	-	1	22061225	22061836	5F9-2_peak_78	71	.	5.09798	7.10632	3.49698	204
1	22053667	22070075	Zm00001d028075	Zm00001d028075_T010	-	1	22060203	22060723	5F9-2_peak_77	86	.	6.16441	8.6487	4.77416	397
1	22053667	22070075	Zm00001d028075	Zm00001d028075_T010	-	1	22061225	22061836	5F9-2_peak_78	71	.	5.09798	7.10632	3.49698	204
1	22053667	22070075	Zm00001d028075	Zm00001d028075_T009	-	1	22060203	22060723	5F9-2_peak_77	86	.	6.16441	8.6487	4.77416	397
1	22053667	22070075	Zm00001d028075	Zm00001d028075_T009	-	1	22061225	22061836	5F9-2_peak_78	71	.	5.09798	7.10632	3.49698	204
1	22053667	22070105	Zm00001d028075	Zm00001d028075_T011	-	1	22060203	22060723	5F9-2_peak_77	86	.	6.16441	8.6487	4.77416	397
1	22053667	22070105	Zm00001d028075	Zm00001d028075_T011	-	1	22061225	22061836	5F9-2_peak_78	71	.	5.09798	7.10632	3.49698	204
1	22053668	22058226	Zm00001d028075	Zm00001d028075_T012	-	1	22060203	22060723	5F9-2_peak_77	86	.	6.16441	8.6487	4.77416	397
1	22053668	22059373	Zm00001d028075	Zm00001d028075_T013	-	1	22060203	22060723	5F9-2_peak_77	86	.	6.16441	8.6487	4.77416	397
1	22053668	22059373	Zm00001d028075	Zm00001d028075_T013	-	1	22061225	22061836	5F9-2_peak_78	71	.	5.09798	7.10632	3.49698	204
1	22053676	22059400	Zm00001d028075	Zm00001d028075_T015	-	1	22060203	22060723	5F9-2_peak_77	86	.	6.16441	8.6487	4.77416	397
1	22053676	22059400	Zm00001d028075	Zm00001d028075_T015	-	1	22061225	22061836	5F9-2_peak_78	71	.	5.09798	7.10632	3.49698	204
1	22053687	22059390	Zm00001d028075	Zm00001d028075_T016	-	1	22060203	22060723	5F9-2_peak_77	86	.	6.16441	8.6487	4.77416	397
1	22053687	22059390	Zm00001d028075	Zm00001d028075_T016	-	1	22061225	22061836	5F9-2_peak_78	71	.	5.09798	7.10632	3.49698	204
1	22053691	22059400	Zm00001d028075	Zm00001d028075_T018	-	1	22060203	22060723	5F9-2_peak_77	86	.	6.16441	8.6487	4.77416	397
1	22053691	22059400	Zm00001d028075	Zm00001d028075_T018	-	1	22061225	22061836	5F9-2_peak_78	71	.	5.09798	7.10632	3.49698	204
1	22053691	22059714	Zm00001d028075	Zm00001d028075_T019	-	1	22060203	22060723	5F9-2_peak_77	86	.	6.16441	8.6487	4.77416	397
1	22053691	22059714	Zm00001d028075	Zm00001d028075_T019	-	1	22061225	22061836	5F9-2_peak_78	71	.	5.09798	7.10632	3.49698	204
1	22053693	22058638	Zm00001d028075	Zm00001d028075_T020	-	1	22060203	22060723	5F9-2_peak_77	86	.	6.16441	8.6487	4.77416	397
1	22053693	22058985	Zm00001d028075	Zm00001d028075_T021	-	1	22060203	22060723	5F9-2_peak_77	86	.	6.16441	8.6487	4.77416	397
1	22053696	22058206	Zm00001d028075	Zm00001d028075_T027	-	1	22060203	22060723	5F9-2_peak_77	86	.	6.16441	8.6487	4.77416	397
1	22053696	22058226	Zm00001d028075	Zm00001d028075_T028	-	1	22060203	22060723	5F9-2_peak_77	86	.	6.16441	8.6487	4.77416	397
1	22053696	22058317	Zm00001d028075	Zm00001d028075_T030	-	1	22060203	22060723	5F9-2_peak_77	86	.	6.16441	8.6487	4.77416	397
1	22053696	22058317	Zm00001d028075	Zm00001d028075_T029	-	1	22060203	22060723	5F9-2_peak_77	86	.	6.16441	8.6487	4.77416	397
1	22053696	22059069	Zm00001d028075	Zm00001d028075_T031	-	1	22060203	22060723	5F9-2_peak_77	86	.	6.16441	8.6487	4.77416	397
1	22053700	22059030	Zm00001d028075	Zm00001d028075_T032	-	1	22060203	22060723	5F9-2_peak_77	86	.	6.16441	8.6487	4.77416	397
1	22053701	22058233	Zm00001d028075	Zm00001d028075_T033	-	1	22060203	22060723	5F9-2_peak_77	86	.	6.16441	8.6487	4.77416	397
1	22062557	22070072	Zm00001d028075	Zm00001d028075_T035	-	1	22060203	22060723	5F9-2_peak_77	86	.	6.16441	8.6487	4.77416	397
1	22062557	22070072	Zm00001d028075	Zm00001d028075_T035	-	1	22061225	22061836	5F9-2_peak_78	71	.	5.09798	7.10632	3.49698	204
1	22062990	22070030	Zm00001d028075	Zm00001d028075_T036	-	1	22061225	22061836	5F9-2_peak_78	71	.	5.09798	7.10632	3.49698	204
1	27828332	27839904	Zm00001d028244	Zm00001d028244_T002	-	1	27839513	27839982	5F9-2_peak_82	80	.	5.04238	8.02858	4.21982	311
1	27831017	27839834	Zm00001d028244	Zm00001d028244_T004	-	1	27839513	27839982	5F9-2_peak_82	80	.	5.04238	8.02858	4.21982	311
1	27831028	27839815	Zm00001d028244	Zm00001d028244_T006	-	1	27839513	27839982	5F9-2_peak_82	80	.	5.04238	8.02858	4.21982	311
1	27831029	27837532	Zm00001d028244	Zm00001d028244_T007	-	1	27839513	27839982	5F9-2_peak_82	80	.	5.04238	8.02858	4.21982	311
1	27831030	27839723	Zm00001d028244	Zm00001d028244_T008	-	1	27839513	27839982	5F9-2_peak_82	80	.	5.04238	8.02858	4.21982	311
1	27831030	27839723	Zm00001d028244	Zm00001d028244_T009	-	1	27839513	27839982	5F9-2_peak_82	80	.	5.04238	8.02858	4.21982	311
1	27831030	27839723	Zm00001d028244	Zm00001d028244_T010	-	1	27839513	27839982	5F9-2_peak_82	80	.	5.04238	8.02858	4.21982	311
1	27831030	27839794	Zm00001d028244	Zm00001d028244_T013	-	1	27839513	27839982	5F9-2_peak_82	80	.	5.04238	8.02858	4.21982	311
1	27831031	27839796	Zm00001d028244	Zm00001d028244_T014	-	1	27839513	27839982	5F9-2_peak_82	80	.	5.04238	8.02858	4.21982	311
1	27831040	27839810	Zm00001d028244	Zm00001d028244_T016	-	1	27839513	27839982	5F9-2_peak_82	80	.	5.04238	8.02858	4.21982	311
1	27831094	27839798	Zm00001d028244	Zm00001d028244_T017	-	1	27839513	27839982	5F9-2_peak_82	80	.	5.04238	8.02858	4.21982	311
1	27831196	27839904	Zm00001d028244	Zm00001d028244_T018	-	1	27839513	27839982	5F9-2_peak_82	80	.	5.04238	8.02858	4.21982	311
1	28169232	28170448	Zm00001d028260	Zm00001d028260_T001	-	1	28169954	28170439	5F9-2_peak_83	102	.	7.23083	10.2487	6.08213	270
1	28169236	28171914	Zm00001d028260	Zm00001d028260_T003	-	1	28169954	28170439	5F9-2_peak_83	102	.	7.23083	10.2487	6.08213	270
1	28169236	28171914	Zm00001d028260	Zm00001d028260_T002	-	1	28169954	28170439	5F9-2_peak_83	102	.	7.23083	10.2487	6.08213	270
1	28169401	28171917	Zm00001d028260	Zm00001d028260_T005	-	1	28169954	28170439	5F9-2_peak_83	102	.	7.23083	10.2487	6.08213	270
1	28169401	28171917	Zm00001d028260	Zm00001d028260_T006	-	1	28169954	28170439	5F9-2_peak_83	102	.	7.23083	10.2487	6.08213	270
1	28169401	28171917	Zm00001d028260	Zm00001d028260_T004	-	1	28169954	28170439	5F9-2_peak_83	102	.	7.23083	10.2487	6.08213	270
1	28170665	28171917	Zm00001d028260	Zm00001d028260_T007	-	1	28169954	28170439	5F9-2_peak_83	102	.	7.23083	10.2487	6.08213	270
1	29611602	29617384	Zm00001d028298	Zm00001d028298_T001	+	1	29618499	29619057	5F9-2_peak_85	88	.	5.97547	8.8751	4.96887	259
1	29957660	29960895	Zm00001d028307	Zm00001d028307_T001	-	1	29954795	29955805	5F9-2_peak_88	66	.	4.45369	6.6833	3.16333	210
1	29957660	29960895	Zm00001d028307	Zm00001d028307_T001	-	1	29962091	29962591	5F9-2_peak_89	60	.	4.02039	6.08209	2.70543	492
1	30969604	30971412	Zm00001d028328	Zm00001d028328_T001	-	1	30968259	30968552	5F9-2_peak_92	104	.	7.05204	10.4425	6.25718	186
1	32294524	32297062	Zm00001d028367	Zm00001d028367_T001	+	1	32294316	32294579	5F9-2_peak_93	61	.	3.83958	6.1435	2.70543	64
1	32294524	32297240	Zm00001d028367	Zm00001d028367_T002	+	1	32294316	32294579	5F9-2_peak_93	61	.	3.83958	6.1435	2.70543	64
1	32294834	32297063	Zm00001d028367	Zm00001d028367_T003	+	1	32294316	32294579	5F9-2_peak_93	61	.	3.83958	6.1435	2.70543	64
1	32294845	32297106	Zm00001d028367	Zm00001d028367_T004	+	1	32294316	32294579	5F9-2_peak_93	61	.	3.83958	6.1435	2.70543	64
1	33147675	33150346	Zm00001d028392	Zm00001d028392_T001	-	1	33151488	33152353	5F9-2_peak_95	79	.	6.33778	7.98941	4.21982	396
1	33752853	33754497	Zm00001d028406	Zm00001d028406_T001	-	1	33752088	33752787	5F9-2_peak_96	122	.	8.44274	12.2108	7.76793	238
1	33789049	33790182	Zm00001d028408	Zm00001d028408_T001	+	1	33788856	33789219	5F9-2_peak_97	94	.	7.00005	9.49283	5.47991	147
1	34690470	34704864	Zm00001d028428	Zm00001d028428_T001	-	1	34705051	34705355	5F9-2_peak_98	70	.	5.69851	7.00464	3.43632	155
1	34690481	34704954	Zm00001d028428	Zm00001d028428_T002	-	1	34705051	34705355	5F9-2_peak_98	70	.	5.69851	7.00464	3.43632	155
1	34959813	34966593	Zm00001d028436	Zm00001d028436_T001	+	1	34959613	34960334	5F9-2_peak_99	206	.	10.3489	20.6639	15.0633	280
1	34959923	34966577	Zm00001d028436	Zm00001d028436_T002	+	1	34959613	34960334	5F9-2_peak_99	206	.	10.3489	20.6639	15.0633	280
1	34959931	34966582	Zm00001d028436	Zm00001d028436_T003	+	1	34959613	34960334	5F9-2_peak_99	206	.	10.3489	20.6639	15.0633	280
1	34959940	34966555	Zm00001d028436	Zm00001d028436_T004	+	1	34959613	34960334	5F9-2_peak_99	206	.	10.3489	20.6639	15.0633	280
1	35124834	35125719	Zm00001d028441	Zm00001d028441_T001	-	1	35122889	35123204	5F9-2_peak_100	94	.	6.93984	9.49283	5.47991	235
1	35276820	35278948	Zm00001d028450	Zm00001d028450_T001	-	1	35278084	35278962	5F9-2_peak_101	162	.	8.93379	16.2517	11.1886	591
1	35465774	35476235	Zm00001d028453	Zm00001d028453_T001	-	1	35476395	35476896	5F9-2_peak_102	110	.	7.53161	11.0766	6.8114	175
1	35469960	35476212	Zm00001d028453	Zm00001d028453_T002	-	1	35476395	35476896	5F9-2_peak_102	110	.	7.53161	11.0766	6.8114	175
1	35470279	35476235	Zm00001d028453	Zm00001d028453_T003	-	1	35476395	35476896	5F9-2_peak_102	110	.	7.53161	11.0766	6.8114	175
1	35472691	35476235	Zm00001d028453	Zm00001d028453_T004	-	1	35476395	35476896	5F9-2_peak_102	110	.	7.53161	11.0766	6.8114	175
1	35472902	35476209	Zm00001d028453	Zm00001d028453_T005	-	1	35476395	35476896	5F9-2_peak_102	110	.	7.53161	11.0766	6.8114	175
1	37916604	37927253	Zm00001d028515	Zm00001d028515_T001	-	1	37926684	37927140	5F9-2_peak_105	99	.	5.74991	9.99257	5.87983	292
1	38393484	38403506	Zm00001d028532	Zm00001d028532_T001	+	1	38404184	38404454	5F9-2_peak_106	91	.	6.33081	9.17138	5.21891	111
1	38404712	38407235	Zm00001d028533	Zm00001d028533_T001	+	1	38404184	38404454	5F9-2_peak_106	91	.	6.33081	9.17138	5.21891	111
1	38516175	38520014	Zm00001d028535	Zm00001d028535_T001	+	1	38515898	38516213	5F9-2_peak_107	94	.	6.5184	9.49283	5.47991	186
1	38516280	38519921	Zm00001d028535	Zm00001d028535_T002	+	1	38515898	38516213	5F9-2_peak_107	94	.	6.5184	9.49283	5.47991	186
1	38975758	38978074	Zm00001d028550	Zm00001d028550_T001	+	1	38975550	38976381	5F9-2_peak_108	162	.	8.79229	16.2517	11.1886	195
1	38976195	38978013	Zm00001d028550	Zm00001d028550_T002	+	1	38975550	38976381	5F9-2_peak_108	162	.	8.79229	16.2517	11.1886	195
1	38976195	38978074	Zm00001d028550	Zm00001d028550_T003	+	1	38975550	38976381	5F9-2_peak_108	162	.	8.79229	16.2517	11.1886	195
1	39214416	39214896	Zm00001d028561	Zm00001d028561_T001	+	1	39214097	39214507	5F9-2_peak_109	79	.	5.52896	7.9648	4.21982	111
1	39215625	39217472	Zm00001d028562	Zm00001d028562_T001	-	1	39214097	39214507	5F9-2_peak_109	79	.	5.52896	7.9648	4.21982	111
1	39490112	39492146	Zm00001d028574	Zm00001d028574_T001	-	1	39491998	39492700	5F9-2_peak_110	84	.	6.37882	8.43592	4.57753	659
1	39677010	39677832	Zm00001d028577	Zm00001d028577_T001	+	1	39676324	39676700	5F9-2_peak_112	58	.	4.00145	5.86499	2.56843	263
1	40100219	40103763	Zm00001d028588	Zm00001d028588_T001	-	1	40103518	40103804	5F9-2_peak_113	66	.	4.50394	6.6833	3.16333	26
1	40100243	40103711	Zm00001d028588	Zm00001d028588_T002	-	1	40103518	40103804	5F9-2_peak_113	66	.	4.50394	6.6833	3.16333	26
1	40253343	40260838	Zm00001d028597	Zm00001d028597_T003	+	1	40260959	40261742	5F9-2_peak_114	90	.	6.2283	9.08008	5.13203	564
1	40253343	40260838	Zm00001d028597	Zm00001d028597_T002	+	1	40260959	40261742	5F9-2_peak_114	90	.	6.2283	9.08008	5.13203	564
1	40253343	40260838	Zm00001d028597	Zm00001d028597_T001	+	1	40260959	40261742	5F9-2_peak_114	90	.	6.2283	9.08008	5.13203	564
1	40253406	40260828	Zm00001d028597	Zm00001d028597_T005	+	1	40260959	40261742	5F9-2_peak_114	90	.	6.2283	9.08008	5.13203	564
1	40253406	40260828	Zm00001d028597	Zm00001d028597_T004	+	1	40260959	40261742	5F9-2_peak_114	90	.	6.2283	9.08008	5.13203	564
1	40253411	40260829	Zm00001d028597	Zm00001d028597_T006	+	1	40260959	40261742	5F9-2_peak_114	90	.	6.2283	9.08008	5.13203	564
1	40253427	40260765	Zm00001d028597	Zm00001d028597_T007	+	1	40260959	40261742	5F9-2_peak_114	90	.	6.2283	9.08008	5.13203	564
1	40253657	40260595	Zm00001d028597	Zm00001d028597_T008	+	1	40260959	40261742	5F9-2_peak_114	90	.	6.2283	9.08008	5.13203	564
1	40253657	40260596	Zm00001d028597	Zm00001d028597_T009	+	1	40260959	40261742	5F9-2_peak_114	90	.	6.2283	9.08008	5.13203	564
1	40253657	40260596	Zm00001d028597	Zm00001d028597_T010	+	1	40260959	40261742	5F9-2_peak_114	90	.	6.2283	9.08008	5.13203	564
1	40510525	40516015	Zm00001d028603	Zm00001d028603_T001	-	1	40515633	40516274	5F9-2_peak_116	141	.	7.80174	14.112	9.35762	387
1	40512270	40515134	Zm00001d028603	Zm00001d028603_T005	-	1	40515633	40516274	5F9-2_peak_116	141	.	7.80174	14.112	9.35762	387
1	40512300	40515510	Zm00001d028603	Zm00001d028603_T006	-	1	40515633	40516274	5F9-2_peak_116	141	.	7.80174	14.112	9.35762	387
1	40765846	40768228	Zm00001d028609	Zm00001d028609_T001	+	1	40763672	40764244	5F9-2_peak_117	84	.	6.62943	8.43592	4.57753	114
1	40765846	40768228	Zm00001d028609	Zm00001d028609_T002	+	1	40763672	40764244	5F9-2_peak_117	84	.	6.62943	8.43592	4.57753	114
1	41158762	41162190	Zm00001d028622	Zm00001d028622_T001	-	1	41162957	41163209	5F9-2_peak_119	65	.	5.01324	6.54354	3.03992	105
1	41158823	41162190	Zm00001d028622	Zm00001d028622_T002	-	1	41162957	41163209	5F9-2_peak_119	65	.	5.01324	6.54354	3.03992	105
1	41158866	41162087	Zm00001d028622	Zm00001d028622_T003	-	1	41162957	41163209	5F9-2_peak_119	65	.	5.01324	6.54354	3.03992	105
1	41163184	41168227	Zm00001d028623	Zm00001d028623_T001	+	1	41162957	41163209	5F9-2_peak_119	65	.	5.01324	6.54354	3.03992	105
1	41164139	41168017	Zm00001d028623	Zm00001d028623_T002	+	1	41162957	41163209	5F9-2_peak_119	65	.	5.01324	6.54354	3.03992	105
1	41454239	41456362	Zm00001d028630	Zm00001d028630_T001	+	1	41453869	41454218	5F9-2_peak_120	161	.	9.17069	16.1612	11.1886	143
1	41454276	41456362	Zm00001d028630	Zm00001d028630_T002	+	1	41453869	41454218	5F9-2_peak_120	161	.	9.17069	16.1612	11.1886	143
1	41454276	41456365	Zm00001d028630	Zm00001d028630_T003	+	1	41453869	41454218	5F9-2_peak_120	161	.	9.17069	16.1612	11.1886	143
1	41454276	41456365	Zm00001d028630	Zm00001d028630_T004	+	1	41453869	41454218	5F9-2_peak_120	161	.	9.17069	16.1612	11.1886	143
1	41454276	41456420	Zm00001d028630	Zm00001d028630_T005	+	1	41453869	41454218	5F9-2_peak_120	161	.	9.17069	16.1612	11.1886	143
1	41454843	41456412	Zm00001d028630	Zm00001d028630_T006	+	1	41453869	41454218	5F9-2_peak_120	161	.	9.17069	16.1612	11.1886	143
1	42435720	42438109	Zm00001d028668	Zm00001d028668_T001	+	1	42433277	42433898	5F9-2_peak_123	122	.	7.99908	12.2108	7.76793	150
1	42457172	42465770	Zm00001d028671	Zm00001d028671_T002	-	1	42465943	42466272	5F9-2_peak_124	94	.	7.12046	9.49283	5.47991	143
1	42457172	42465770	Zm00001d028671	Zm00001d028671_T003	-	1	42465943	42466272	5F9-2_peak_124	94	.	7.12046	9.49283	5.47991	143
1	42457184	42465621	Zm00001d028671	Zm00001d028671_T015	-	1	42465943	42466272	5F9-2_peak_124	94	.	7.12046	9.49283	5.47991	143
1	42457184	42465916	Zm00001d028671	Zm00001d028671_T018	-	1	42465943	42466272	5F9-2_peak_124	94	.	7.12046	9.49283	5.47991	143
1	42457251	42465542	Zm00001d028671	Zm00001d028671_T023	-	1	42465943	42466272	5F9-2_peak_124	94	.	7.12046	9.49283	5.47991	143
1	42746693	42748113	Zm00001d028675	Zm00001d028675_T001	+	1	42746669	42746985	5F9-2_peak_126	80	.	5.18389	8.02858	4.21982	154
1	43080646	43083202	Zm00001d028686	Zm00001d028686_T001	+	1	43079369	43079978	5F9-2_peak_127	69	.	5.17308	6.95302	3.39391	30
1	44975069	44978277	Zm00001d028742	Zm00001d028742_T001	+	1	44974689	44974958	5F9-2_peak_128	75	.	4.85567	7.53305	3.87514	90
1	45107094	45112661	Zm00001d028744	Zm00001d028744_T001	+	1	45110981	45111278	5F9-2_peak_130	89	.	6.40102	8.98353	5.07221	146
1	45508892	45512288	Zm00001d028751	Zm00001d028751_T001	+	1	45513180	45513539	5F9-2_peak_131	130	.	8.20205	13.0044	8.41354	142
1	45537883	45539961	Zm00001d028752	Zm00001d028752_T001	+	1	45536735	45537208	5F9-2_peak_132	60	.	4.11267	6.08209	2.70543	264
1	46379531	46380892	Zm00001d028785	Zm00001d028785_T001	-	1	46379701	46380158	5F9-2_peak_134	79	.	6.19227	7.91799	4.21982	248
1	46379531	46380892	Zm00001d028785	Zm00001d028785_T001	-	1	46380480	46380921	5F9-2_peak_135	90	.	6.12966	9.04369	5.11182	274
1	46379626	46380545	Zm00001d028785	Zm00001d028785_T002	-	1	46379701	46380158	5F9-2_peak_134	79	.	6.19227	7.91799	4.21982	248
1	46379626	46380545	Zm00001d028785	Zm00001d028785_T002	-	1	46380480	46380921	5F9-2_peak_135	90	.	6.12966	9.04369	5.11182	274
1	46381296	46384012	Zm00001d028786	Zm00001d028786_T001	+	1	46379701	46380158	5F9-2_peak_134	79	.	6.19227	7.91799	4.21982	248
1	46381296	46384012	Zm00001d028786	Zm00001d028786_T001	+	1	46380480	46380921	5F9-2_peak_135	90	.	6.12966	9.04369	5.11182	274
1	46381301	46384012	Zm00001d028786	Zm00001d028786_T002	+	1	46379701	46380158	5F9-2_peak_134	79	.	6.19227	7.91799	4.21982	248
1	46381301	46384012	Zm00001d028786	Zm00001d028786_T002	+	1	46380480	46380921	5F9-2_peak_135	90	.	6.12966	9.04369	5.11182	274
1	46381386	46384012	Zm00001d028786	Zm00001d028786_T003	+	1	46379701	46380158	5F9-2_peak_134	79	.	6.19227	7.91799	4.21982	248
1	46381386	46384012	Zm00001d028786	Zm00001d028786_T003	+	1	46380480	46380921	5F9-2_peak_135	90	.	6.12966	9.04369	5.11182	274
1	46498732	46499395	Zm00001d028793	Zm00001d028793_T001	-	1	46497339	46497945	5F9-2_peak_136	94	.	6.93984	9.49283	5.47991	456
1	48128231	48128960	Zm00001d028834	Zm00001d028834_T001	+	1	48128173	48128437	5F9-2_peak_138	80	.	4.75937	8.02858	4.21982	67
1	49060953	49063784	Zm00001d028867	Zm00001d028867_T001	-	1	49061465	49061936	5F9-2_peak_141	51	.	4.29076	5.16394	1.94792	156
1	49060953	49063784	Zm00001d028867	Zm00001d028867_T002	-	1	49061465	49061936	5F9-2_peak_141	51	.	4.29076	5.16394	1.94792	156
1	49060959	49063784	Zm00001d028867	Zm00001d028867_T003	-	1	49061465	49061936	5F9-2_peak_141	51	.	4.29076	5.16394	1.94792	156
1	49176438	49177083	Zm00001d028870	Zm00001d028870_T001	-	1	49177228	49177571	5F9-2_peak_142	97	.	6.75723	9.7712	5.72381	251
1	51602497	51603012	Zm00001d028922	Zm00001d028922_T001	-	1	51601112	51601656	5F9-2_peak_145	107	.	6.72867	10.7177	6.4967	169
1	52310306	52310813	Zm00001d028941	Zm00001d028941_T001	+	1	52309307	52310155	5F9-2_peak_150	182	.	10.8396	18.2903	13.0611	510
1	53030836	53032126	Zm00001d028962	Zm00001d028962_T001	+	1	53030609	53030916	5F9-2_peak_152	135	.	8.77087	13.5776	8.9517	67
1	53190336	53190834	Zm00001d028968	Zm00001d028968_T001	-	1	53190726	53191410	5F9-2_peak_153	197	.	10.9158	19.708	14.2896	332
1	53759428	53763250	Zm00001d028988	Zm00001d028988_T001	-	1	53756824	53757471	5F9-2_peak_154	91	.	3.83057	9.18121	5.22874	317
1	53759428	53763250	Zm00001d028988	Zm00001d028988_T001	-	1	53762342	53762750	5F9-2_peak_155	61	.	5.0166	6.10313	2.70543	64
1	53771916	53776759	Zm00001d028989	Zm00001d028989_T002	-	1	53771412	53771852	5F9-2_peak_156	176	.	10.7329	17.6799	12.4813	176
1	53771916	53776759	Zm00001d028989	Zm00001d028989_T001	-	1	53771412	53771852	5F9-2_peak_156	176	.	10.7329	17.6799	12.4813	176
1	53771943	53776759	Zm00001d028989	Zm00001d028989_T004	-	1	53771412	53771852	5F9-2_peak_156	176	.	10.7329	17.6799	12.4813	176
1	54251797	54253443	Zm00001d028998	Zm00001d028998_T001	-	1	54253180	54253452	5F9-2_peak_159	59	.	5.07566	5.97741	2.63164	255
1	54451903	54480490	Zm00001d029004	Zm00001d029004_T002	+	1	54451009	54451299	5F9-2_peak_161	141	.	7.73099	14.112	9.35762	119
1	54451940	54479601	Zm00001d029004	Zm00001d029004_T003	+	1	54451009	54451299	5F9-2_peak_161	141	.	7.73099	14.112	9.35762	119
1	54451965	54480478	Zm00001d029004	Zm00001d029004_T004	+	1	54451009	54451299	5F9-2_peak_161	141	.	7.73099	14.112	9.35762	119
1	54451968	54480478	Zm00001d029004	Zm00001d029004_T005	+	1	54451009	54451299	5F9-2_peak_161	141	.	7.73099	14.112	9.35762	119
1	54451980	54480478	Zm00001d029004	Zm00001d029004_T008	+	1	54451009	54451299	5F9-2_peak_161	141	.	7.73099	14.112	9.35762	119
1	54451980	54480479	Zm00001d029004	Zm00001d029004_T010	+	1	54451009	54451299	5F9-2_peak_161	141	.	7.73099	14.112	9.35762	119
1	54451980	54480530	Zm00001d029004	Zm00001d029004_T014	+	1	54451009	54451299	5F9-2_peak_161	141	.	7.73099	14.112	9.35762	119
1	54451980	54480530	Zm00001d029004	Zm00001d029004_T011	+	1	54451009	54451299	5F9-2_peak_161	141	.	7.73099	14.112	9.35762	119
1	54451980	54480530	Zm00001d029004	Zm00001d029004_T013	+	1	54451009	54451299	5F9-2_peak_161	141	.	7.73099	14.112	9.35762	119
1	54451980	54480543	Zm00001d029004	Zm00001d029004_T016	+	1	54451009	54451299	5F9-2_peak_161	141	.	7.73099	14.112	9.35762	119
1	54451980	54480612	Zm00001d029004	Zm00001d029004_T018	+	1	54451009	54451299	5F9-2_peak_161	141	.	7.73099	14.112	9.35762	119
1	54451980	54480612	Zm00001d029004	Zm00001d029004_T017	+	1	54451009	54451299	5F9-2_peak_161	141	.	7.73099	14.112	9.35762	119
1	54451980	54480625	Zm00001d029004	Zm00001d029004_T019	+	1	54451009	54451299	5F9-2_peak_161	141	.	7.73099	14.112	9.35762	119
1	54451980	54484683	Zm00001d029004	Zm00001d029004_T021	+	1	54451009	54451299	5F9-2_peak_161	141	.	7.73099	14.112	9.35762	119
1	54451995	54466138	Zm00001d029004	Zm00001d029004_T022	+	1	54451009	54451299	5F9-2_peak_161	141	.	7.73099	14.112	9.35762	119
1	54451995	54480488	Zm00001d029004	Zm00001d029004_T023	+	1	54451009	54451299	5F9-2_peak_161	141	.	7.73099	14.112	9.35762	119
1	54451995	54480565	Zm00001d029004	Zm00001d029004_T025	+	1	54451009	54451299	5F9-2_peak_161	141	.	7.73099	14.112	9.35762	119
1	54452011	54480478	Zm00001d029004	Zm00001d029004_T027	+	1	54451009	54451299	5F9-2_peak_161	141	.	7.73099	14.112	9.35762	119
1	54452011	54480479	Zm00001d029004	Zm00001d029004_T028	+	1	54451009	54451299	5F9-2_peak_161	141	.	7.73099	14.112	9.35762	119
1	54452011	54480488	Zm00001d029004	Zm00001d029004_T029	+	1	54451009	54451299	5F9-2_peak_161	141	.	7.73099	14.112	9.35762	119
1	54452012	54480550	Zm00001d029004	Zm00001d029004_T033	+	1	54451009	54451299	5F9-2_peak_161	141	.	7.73099	14.112	9.35762	119
1	54452012	54480565	Zm00001d029004	Zm00001d029004_T034	+	1	54451009	54451299	5F9-2_peak_161	141	.	7.73099	14.112	9.35762	119
1	54452012	54480612	Zm00001d029004	Zm00001d029004_T036	+	1	54451009	54451299	5F9-2_peak_161	141	.	7.73099	14.112	9.35762	119
1	54452012	54484683	Zm00001d029004	Zm00001d029004_T039	+	1	54451009	54451299	5F9-2_peak_161	141	.	7.73099	14.112	9.35762	119
1	54452013	54480424	Zm00001d029004	Zm00001d029004_T041	+	1	54451009	54451299	5F9-2_peak_161	141	.	7.73099	14.112	9.35762	119
1	54452013	54480543	Zm00001d029004	Zm00001d029004_T042	+	1	54451009	54451299	5F9-2_peak_161	141	.	7.73099	14.112	9.35762	119
1	54452015	54480543	Zm00001d029004	Zm00001d029004_T044	+	1	54451009	54451299	5F9-2_peak_161	141	.	7.73099	14.112	9.35762	119
1	54452015	54480543	Zm00001d029004	Zm00001d029004_T046	+	1	54451009	54451299	5F9-2_peak_161	141	.	7.73099	14.112	9.35762	119
1	54452015	54480543	Zm00001d029004	Zm00001d029004_T047	+	1	54451009	54451299	5F9-2_peak_161	141	.	7.73099	14.112	9.35762	119
1	54452015	54480625	Zm00001d029004	Zm00001d029004_T049	+	1	54451009	54451299	5F9-2_peak_161	141	.	7.73099	14.112	9.35762	119
1	54452016	54480462	Zm00001d029004	Zm00001d029004_T051	+	1	54451009	54451299	5F9-2_peak_161	141	.	7.73099	14.112	9.35762	119
1	54452016	54480472	Zm00001d029004	Zm00001d029004_T053	+	1	54451009	54451299	5F9-2_peak_161	141	.	7.73099	14.112	9.35762	119
1	54452016	54480478	Zm00001d029004	Zm00001d029004_T055	+	1	54451009	54451299	5F9-2_peak_161	141	.	7.73099	14.112	9.35762	119
1	54452016	54480479	Zm00001d029004	Zm00001d029004_T056	+	1	54451009	54451299	5F9-2_peak_161	141	.	7.73099	14.112	9.35762	119
1	54452016	54480543	Zm00001d029004	Zm00001d029004_T058	+	1	54451009	54451299	5F9-2_peak_161	141	.	7.73099	14.112	9.35762	119
1	54452019	54480448	Zm00001d029004	Zm00001d029004_T059	+	1	54451009	54451299	5F9-2_peak_161	141	.	7.73099	14.112	9.35762	119
1	54452019	54480451	Zm00001d029004	Zm00001d029004_T060	+	1	54451009	54451299	5F9-2_peak_161	141	.	7.73099	14.112	9.35762	119
1	54452019	54480475	Zm00001d029004	Zm00001d029004_T061	+	1	54451009	54451299	5F9-2_peak_161	141	.	7.73099	14.112	9.35762	119
1	54452020	54480441	Zm00001d029004	Zm00001d029004_T062	+	1	54451009	54451299	5F9-2_peak_161	141	.	7.73099	14.112	9.35762	119
1	54452026	54480466	Zm00001d029004	Zm00001d029004_T065	+	1	54451009	54451299	5F9-2_peak_161	141	.	7.73099	14.112	9.35762	119
1	54452026	54480530	Zm00001d029004	Zm00001d029004_T067	+	1	54451009	54451299	5F9-2_peak_161	141	.	7.73099	14.112	9.35762	119
1	54452029	54480441	Zm00001d029004	Zm00001d029004_T070	+	1	54451009	54451299	5F9-2_peak_161	141	.	7.73099	14.112	9.35762	119
1	54452029	54480543	Zm00001d029004	Zm00001d029004_T071	+	1	54451009	54451299	5F9-2_peak_161	141	.	7.73099	14.112	9.35762	119
1	54452056	54480530	Zm00001d029004	Zm00001d029004_T074	+	1	54451009	54451299	5F9-2_peak_161	141	.	7.73099	14.112	9.35762	119
1	54452066	54480479	Zm00001d029004	Zm00001d029004_T075	+	1	54451009	54451299	5F9-2_peak_161	141	.	7.73099	14.112	9.35762	119
1	54452081	54480612	Zm00001d029004	Zm00001d029004_T077	+	1	54451009	54451299	5F9-2_peak_161	141	.	7.73099	14.112	9.35762	119
1	54452090	54480580	Zm00001d029004	Zm00001d029004_T079	+	1	54451009	54451299	5F9-2_peak_161	141	.	7.73099	14.112	9.35762	119
1	54452141	54480530	Zm00001d029004	Zm00001d029004_T082	+	1	54451009	54451299	5F9-2_peak_161	141	.	7.73099	14.112	9.35762	119
1	54452153	54480530	Zm00001d029004	Zm00001d029004_T083	+	1	54451009	54451299	5F9-2_peak_161	141	.	7.73099	14.112	9.35762	119
1	54452272	54480565	Zm00001d029004	Zm00001d029004_T086	+	1	54451009	54451299	5F9-2_peak_161	141	.	7.73099	14.112	9.35762	119
1	54452326	54480625	Zm00001d029004	Zm00001d029004_T087	+	1	54451009	54451299	5F9-2_peak_161	141	.	7.73099	14.112	9.35762	119
1	54452364	54480580	Zm00001d029004	Zm00001d029004_T088	+	1	54451009	54451299	5F9-2_peak_161	141	.	7.73099	14.112	9.35762	119
1	54452385	54479403	Zm00001d029004	Zm00001d029004_T092	+	1	54451009	54451299	5F9-2_peak_161	141	.	7.73099	14.112	9.35762	119
1	56919000	56921369	Zm00001d029065	Zm00001d029065_T001	+	1	56922268	56922689	5F9-2_peak_163	69	.	5.3992	6.95302	3.39391	130
1	60531178	60535397	Zm00001d029149	Zm00001d029149_T001	+	1	60530704	60531243	5F9-2_peak_165	83	.	6.34504	8.30017	4.47399	370
1	60926350	60927317	Zm00001d029169	Zm00001d029169_T001	+	1	60927506	60927986	5F9-2_peak_166	153	.	9.43622	15.3128	10.4121	164
1	60930750	60934137	Zm00001d029170	Zm00001d029170_T001	+	1	60934889	60936300	5F9-2_peak_167	196	.	8.80016	19.6141	14.1986	275
1	60930750	60934311	Zm00001d029170	Zm00001d029170_T002	+	1	60934889	60936300	5F9-2_peak_167	196	.	8.80016	19.6141	14.1986	275
1	60930848	60934278	Zm00001d029170	Zm00001d029170_T003	+	1	60934889	60936300	5F9-2_peak_167	196	.	8.80016	19.6141	14.1986	275
1	60930916	60934137	Zm00001d029170	Zm00001d029170_T004	+	1	60934889	60936300	5F9-2_peak_167	196	.	8.80016	19.6141	14.1986	275
1	60930916	60934277	Zm00001d029170	Zm00001d029170_T005	+	1	60934889	60936300	5F9-2_peak_167	196	.	8.80016	19.6141	14.1986	275
1	60932393	60934277	Zm00001d029170	Zm00001d029170_T006	+	1	60934889	60936300	5F9-2_peak_167	196	.	8.80016	19.6141	14.1986	275
1	60932914	60934258	Zm00001d029170	Zm00001d029170_T007	+	1	60934889	60936300	5F9-2_peak_167	196	.	8.80016	19.6141	14.1986	275
1	62419476	62427352	Zm00001d029208	Zm00001d029208_T001	+	1	62426522	62427134	5F9-2_peak_168	86	.	6.41533	8.6487	4.77416	238
1	62419517	62426432	Zm00001d029208	Zm00001d029208_T002	+	1	62426522	62427134	5F9-2_peak_168	86	.	6.41533	8.6487	4.77416	238
1	62425500	62427254	Zm00001d029208	Zm00001d029208_T003	+	1	62426522	62427134	5F9-2_peak_168	86	.	6.41533	8.6487	4.77416	238
1	67228812	67231314	Zm00001d029356	Zm00001d029356_T001	-	1	67226980	67227440	5F9-2_peak_173	181	.	9.38255	18.1257	12.914	209
1	67228812	67231314	Zm00001d029356	Zm00001d029356_T001	-	1	67231112	67231499	5F9-2_peak_174	134	.	9.10222	13.4369	8.81737	163
1	67229066	67231308	Zm00001d029356	Zm00001d029356_T002	-	1	67226980	67227440	5F9-2_peak_173	181	.	9.38255	18.1257	12.914	209
1	67229066	67231308	Zm00001d029356	Zm00001d029356_T002	-	1	67231112	67231499	5F9-2_peak_174	134	.	9.10222	13.4369	8.81737	163
1	67229077	67231308	Zm00001d029356	Zm00001d029356_T003	-	1	67226980	67227440	5F9-2_peak_173	181	.	9.38255	18.1257	12.914	209
1	67229077	67231308	Zm00001d029356	Zm00001d029356_T003	-	1	67231112	67231499	5F9-2_peak_174	134	.	9.10222	13.4369	8.81737	163
1	67229097	67230678	Zm00001d029356	Zm00001d029356_T004	-	1	67226980	67227440	5F9-2_peak_173	181	.	9.38255	18.1257	12.914	209
1	67229097	67230678	Zm00001d029356	Zm00001d029356_T004	-	1	67231112	67231499	5F9-2_peak_174	134	.	9.10222	13.4369	8.81737	163
1	67229100	67231296	Zm00001d029356	Zm00001d029356_T005	-	1	67226980	67227440	5F9-2_peak_173	181	.	9.38255	18.1257	12.914	209
1	67229100	67231296	Zm00001d029356	Zm00001d029356_T005	-	1	67231112	67231499	5F9-2_peak_174	134	.	9.10222	13.4369	8.81737	163
1	67311964	67314047	Zm00001d029359	Zm00001d029359_T001	-	1	67313938	67314407	5F9-2_peak_175	90	.	6.30367	9.08008	5.13203	159
1	67312124	67314012	Zm00001d029359	Zm00001d029359_T002	-	1	67313938	67314407	5F9-2_peak_175	90	.	6.30367	9.08008	5.13203	159
1	67435965	67442277	Zm00001d029361	Zm00001d029361_T001	-	1	67434293	67434685	5F9-2_peak_178	79	.	6.21737	7.98941	4.21982	66
1	67927388	67929661	Zm00001d029371	Zm00001d029371_T001	+	1	67926156	67926572	5F9-2_peak_179	285	.	15.1425	28.5637	22.0664	164
1	68805979	68808371	Zm00001d029394	Zm00001d029394_T001	+	1	68805732	68806064	5F9-2_peak_180	79	.	6.21737	7.98941	4.21982	71
1	68805979	68808399	Zm00001d029394	Zm00001d029394_T002	+	1	68805732	68806064	5F9-2_peak_180	79	.	6.21737	7.98941	4.21982	71
1	68806091	68808399	Zm00001d029394	Zm00001d029394_T003	+	1	68805732	68806064	5F9-2_peak_180	79	.	6.21737	7.98941	4.21982	71
1	68806235	68808399	Zm00001d029394	Zm00001d029394_T004	+	1	68805732	68806064	5F9-2_peak_180	79	.	6.21737	7.98941	4.21982	71
1	71155735	71156329	Zm00001d029447	Zm00001d029447_T001	+	1	71157520	71157967	5F9-2_peak_182	113	.	7.20814	11.3449	7.0214	192
1	73080403	73081606	Zm00001d029495	Zm00001d029495_T001	-	1	73080250	73080543	5F9-2_peak_186	51	.	4.04993	5.16394	1.94792	288
1	73706672	73707614	Zm00001d029506	Zm00001d029506_T001	-	1	73708515	73708988	5F9-2_peak_187	102	.	5.91089	10.2513	6.08213	243
1	77839832	77840687	Zm00001d029583	Zm00001d029583_T001	+	1	77839427	77839852	5F9-2_peak_190	51	.	4.17869	5.14732	1.94792	25
1	78654674	78656117	Zm00001d029601	Zm00001d029601_T001	-	1	78652273	78652696	5F9-2_peak_193	90	.	6.09211	9.04369	5.11182	223
1	78654674	78656117	Zm00001d029601	Zm00001d029601_T002	-	1	78652273	78652696	5F9-2_peak_193	90	.	6.09211	9.04369	5.11182	223
1	78654674	78656117	Zm00001d029601	Zm00001d029601_T003	-	1	78652273	78652696	5F9-2_peak_193	90	.	6.09211	9.04369	5.11182	223
1	79094880	79118054	Zm00001d029608	Zm00001d029608_T001	-	1	79117886	79118169	5F9-2_peak_194	70	.	5.08532	7.09918	3.49698	127
1	79094880	79118107	Zm00001d029608	Zm00001d029608_T004	-	1	79117886	79118169	5F9-2_peak_194	70	.	5.08532	7.09918	3.49698	127
1	79094880	79118107	Zm00001d029608	Zm00001d029608_T002	-	1	79117886	79118169	5F9-2_peak_194	70	.	5.08532	7.09918	3.49698	127
1	79094880	79118107	Zm00001d029608	Zm00001d029608_T005	-	1	79117886	79118169	5F9-2_peak_194	70	.	5.08532	7.09918	3.49698	127
1	79094880	79118107	Zm00001d029608	Zm00001d029608_T003	-	1	79117886	79118169	5F9-2_peak_194	70	.	5.08532	7.09918	3.49698	127
1	79094881	79118107	Zm00001d029608	Zm00001d029608_T007	-	1	79117886	79118169	5F9-2_peak_194	70	.	5.08532	7.09918	3.49698	127
1	79094887	79117990	Zm00001d029608	Zm00001d029608_T008	-	1	79117886	79118169	5F9-2_peak_194	70	.	5.08532	7.09918	3.49698	127
1	79094920	79117959	Zm00001d029608	Zm00001d029608_T011	-	1	79117886	79118169	5F9-2_peak_194	70	.	5.08532	7.09918	3.49698	127
1	79094921	79117915	Zm00001d029608	Zm00001d029608_T013	-	1	79117886	79118169	5F9-2_peak_194	70	.	5.08532	7.09918	3.49698	127
1	79094921	79117990	Zm00001d029608	Zm00001d029608_T014	-	1	79117886	79118169	5F9-2_peak_194	70	.	5.08532	7.09918	3.49698	127
1	79094922	79117958	Zm00001d029608	Zm00001d029608_T015	-	1	79117886	79118169	5F9-2_peak_194	70	.	5.08532	7.09918	3.49698	127
1	79664498	79665299	Zm00001d029617	Zm00001d029617_T001	-	1	79664943	79665572	5F9-2_peak_195	88	.	5.77005	8.8751	4.96887	437
1	79829910	79830843	Zm00001d029618	Zm00001d029618_T001	-	1	79831442	79831904	5F9-2_peak_196	54	.	4.40059	5.40202	2.13852	61
1	79984692	79986558	Zm00001d029620	Zm00001d029620_T001	+	1	79984235	79984926	5F9-2_peak_197	165	.	9.12523	16.5667	11.4734	215
1	80555016	80559987	Zm00001d029627	Zm00001d029627_T001	-	1	80555225	80555526	5F9-2_peak_198	79	.	6.15716	7.98941	4.21982	149
1	80555016	80559987	Zm00001d029627	Zm00001d029627_T002	-	1	80555225	80555526	5F9-2_peak_198	79	.	6.15716	7.98941	4.21982	149
1	80555184	80555915	Zm00001d029627	Zm00001d029627_T003	-	1	80555225	80555526	5F9-2_peak_198	79	.	6.15716	7.98941	4.21982	149
1	80557016	80559987	Zm00001d029627	Zm00001d029627_T004	-	1	80555225	80555526	5F9-2_peak_198	79	.	6.15716	7.98941	4.21982	149
1	80665245	80665596	Zm00001d029630	Zm00001d029630_T001	-	1	80665285	80665987	5F9-2_peak_199	126	.	8.62562	12.6469	8.08634	463
1	82029989	82030379	Zm00001d029669	Zm00001d029669_T001	-	1	82032290	82032603	5F9-2_peak_201	74	.	5.91897	7.45421	3.80583	139
1	82569589	82575849	Zm00001d029684	Zm00001d029684_T001	-	1	82575743	82576268	5F9-2_peak_203	65	.	5.19386	6.54354	3.03992	222
1	82569590	82575812	Zm00001d029684	Zm00001d029684_T002	-	1	82575743	82576268	5F9-2_peak_203	65	.	5.19386	6.54354	3.03992	222
1	82569596	82575817	Zm00001d029684	Zm00001d029684_T003	-	1	82575743	82576268	5F9-2_peak_203	65	.	5.19386	6.54354	3.03992	222
1	86529693	86530424	Zm00001d029778	Zm00001d029778_T001	+	1	86529613	86530239	5F9-2_peak_205	99	.	6.24518	9.99257	5.87983	184
1	86734086	86736135	Zm00001d029783	Zm00001d029783_T001	+	1	86732219	86732967	5F9-2_peak_206	119	.	7.75796	11.9019	7.54726	294
1	86734086	86736135	Zm00001d029783	Zm00001d029783_T001	+	1	86733291	86733674	5F9-2_peak_207	52	.	3.21047	5.27012	2.05193	141
1	86734088	86736135	Zm00001d029783	Zm00001d029783_T003	+	1	86732219	86732967	5F9-2_peak_206	119	.	7.75796	11.9019	7.54726	294
1	86734088	86736135	Zm00001d029783	Zm00001d029783_T003	+	1	86733291	86733674	5F9-2_peak_207	52	.	3.21047	5.27012	2.05193	141
1	86734088	86736135	Zm00001d029783	Zm00001d029783_T002	+	1	86732219	86732967	5F9-2_peak_206	119	.	7.75796	11.9019	7.54726	294
1	86734088	86736135	Zm00001d029783	Zm00001d029783_T002	+	1	86733291	86733674	5F9-2_peak_207	52	.	3.21047	5.27012	2.05193	141
1	86734130	86735877	Zm00001d029783	Zm00001d029783_T004	+	1	86732219	86732967	5F9-2_peak_206	119	.	7.75796	11.9019	7.54726	294
1	86734130	86735877	Zm00001d029783	Zm00001d029783_T004	+	1	86733291	86733674	5F9-2_peak_207	52	.	3.21047	5.27012	2.05193	141
1	87657944	87662786	Zm00001d029804	Zm00001d029804_T001	+	1	87663393	87664170	5F9-2_peak_208	206	.	10.7734	20.6639	15.0633	356
1	87835100	87838643	Zm00001d029808	Zm00001d029808_T001	-	1	87838140	87838450	5F9-2_peak_209	57	.	4.75125	5.70407	2.41894	296
1	87835373	87838181	Zm00001d029808	Zm00001d029808_T002	-	1	87838140	87838450	5F9-2_peak_209	57	.	4.75125	5.70407	2.41894	296
1	87835380	87838178	Zm00001d029808	Zm00001d029808_T003	-	1	87838140	87838450	5F9-2_peak_209	57	.	4.75125	5.70407	2.41894	296
1	87838310	87841671	Zm00001d029809	Zm00001d029809_T001	+	1	87838140	87838450	5F9-2_peak_209	57	.	4.75125	5.70407	2.41894	296
1	87838310	87841671	Zm00001d029809	Zm00001d029809_T002	+	1	87838140	87838450	5F9-2_peak_209	57	.	4.75125	5.70407	2.41894	296
1	90315516	90318180	Zm00001d029853	Zm00001d029853_T001	+	1	90314400	90314793	5F9-2_peak_211	119	.	7.82093	11.9784	7.59549	255
1	90316549	90318171	Zm00001d029853	Zm00001d029853_T002	+	1	90314400	90314793	5F9-2_peak_211	119	.	7.82093	11.9784	7.59549	255
1	90857431	90869865	Zm00001d029860	Zm00001d029860_T001	-	1	90856797	90857370	5F9-2_peak_212	65	.	5.01324	6.54354	3.03992	52
1	90857749	90869865	Zm00001d029860	Zm00001d029860_T002	-	1	90856797	90857370	5F9-2_peak_212	65	.	5.01324	6.54354	3.03992	52
1	90857762	90867583	Zm00001d029860	Zm00001d029860_T003	-	1	90856797	90857370	5F9-2_peak_212	65	.	5.01324	6.54354	3.03992	52
1	90857765	90859326	Zm00001d029860	Zm00001d029860_T004	-	1	90856797	90857370	5F9-2_peak_212	65	.	5.01324	6.54354	3.03992	52
1	90857777	90869843	Zm00001d029860	Zm00001d029860_T005	-	1	90856797	90857370	5F9-2_peak_212	65	.	5.01324	6.54354	3.03992	52
1	101087718	101089688	Zm00001d030032	Zm00001d030032_T001	+	1	101089655	101089985	5F9-2_peak_216	95	.	7.12602	9.51135	5.48602	169
1	101087718	101089690	Zm00001d030032	Zm00001d030032_T002	+	1	101089655	101089985	5F9-2_peak_216	95	.	7.12602	9.51135	5.48602	169
1	107181208	107185354	Zm00001d030121	Zm00001d030121_T001	+	1	107180544	107180958	5F9-2_peak_218	84	.	6.07809	8.43592	4.57753	147
1	109844575	109870241	Zm00001d030164	Zm00001d030164_T001	+	1	109869681	109869970	5F9-2_peak_219	65	.	4.83262	6.54354	3.03992	74
1	109844577	109870243	Zm00001d030164	Zm00001d030164_T002	+	1	109869681	109869970	5F9-2_peak_219	65	.	4.83262	6.54354	3.03992	74
1	109844606	109870241	Zm00001d030164	Zm00001d030164_T003	+	1	109869681	109869970	5F9-2_peak_219	65	.	4.83262	6.54354	3.03992	74
1	109844606	109871086	Zm00001d030164	Zm00001d030164_T004	+	1	109869681	109869970	5F9-2_peak_219	65	.	4.83262	6.54354	3.03992	74
1	109844608	109870200	Zm00001d030164	Zm00001d030164_T005	+	1	109869681	109869970	5F9-2_peak_219	65	.	4.83262	6.54354	3.03992	74
1	109844608	109870209	Zm00001d030164	Zm00001d030164_T007	+	1	109869681	109869970	5F9-2_peak_219	65	.	4.83262	6.54354	3.03992	74
1	109844608	109870241	Zm00001d030164	Zm00001d030164_T009	+	1	109869681	109869970	5F9-2_peak_219	65	.	4.83262	6.54354	3.03992	74
1	109844612	109870203	Zm00001d030164	Zm00001d030164_T013	+	1	109869681	109869970	5F9-2_peak_219	65	.	4.83262	6.54354	3.03992	74
1	109844641	109869125	Zm00001d030164	Zm00001d030164_T014	+	1	109869681	109869970	5F9-2_peak_219	65	.	4.83262	6.54354	3.03992	74
1	109844641	109870205	Zm00001d030164	Zm00001d030164_T017	+	1	109869681	109869970	5F9-2_peak_219	65	.	4.83262	6.54354	3.03992	74
1	109844650	109870244	Zm00001d030164	Zm00001d030164_T019	+	1	109869681	109869970	5F9-2_peak_219	65	.	4.83262	6.54354	3.03992	74
1	109844654	109870203	Zm00001d030164	Zm00001d030164_T021	+	1	109869681	109869970	5F9-2_peak_219	65	.	4.83262	6.54354	3.03992	74
1	109844654	109870240	Zm00001d030164	Zm00001d030164_T023	+	1	109869681	109869970	5F9-2_peak_219	65	.	4.83262	6.54354	3.03992	74
1	109844654	109870241	Zm00001d030164	Zm00001d030164_T024	+	1	109869681	109869970	5F9-2_peak_219	65	.	4.83262	6.54354	3.03992	74
1	109844654	109870241	Zm00001d030164	Zm00001d030164_T027	+	1	109869681	109869970	5F9-2_peak_219	65	.	4.83262	6.54354	3.03992	74
1	109844654	109870241	Zm00001d030164	Zm00001d030164_T026	+	1	109869681	109869970	5F9-2_peak_219	65	.	4.83262	6.54354	3.03992	74
1	109844659	109870209	Zm00001d030164	Zm00001d030164_T028	+	1	109869681	109869970	5F9-2_peak_219	65	.	4.83262	6.54354	3.03992	74
1	109844661	109870152	Zm00001d030164	Zm00001d030164_T030	+	1	109869681	109869970	5F9-2_peak_219	65	.	4.83262	6.54354	3.03992	74
1	109844661	109870190	Zm00001d030164	Zm00001d030164_T032	+	1	109869681	109869970	5F9-2_peak_219	65	.	4.83262	6.54354	3.03992	74
1	109844661	109870193	Zm00001d030164	Zm00001d030164_T035	+	1	109869681	109869970	5F9-2_peak_219	65	.	4.83262	6.54354	3.03992	74
1	109844661	109870244	Zm00001d030164	Zm00001d030164_T037	+	1	109869681	109869970	5F9-2_peak_219	65	.	4.83262	6.54354	3.03992	74
1	109844663	109870195	Zm00001d030164	Zm00001d030164_T038	+	1	109869681	109869970	5F9-2_peak_219	65	.	4.83262	6.54354	3.03992	74
1	109844665	109870171	Zm00001d030164	Zm00001d030164_T040	+	1	109869681	109869970	5F9-2_peak_219	65	.	4.83262	6.54354	3.03992	74
1	109844665	109870190	Zm00001d030164	Zm00001d030164_T042	+	1	109869681	109869970	5F9-2_peak_219	65	.	4.83262	6.54354	3.03992	74
1	109844665	109870197	Zm00001d030164	Zm00001d030164_T044	+	1	109869681	109869970	5F9-2_peak_219	65	.	4.83262	6.54354	3.03992	74
1	109844665	109870202	Zm00001d030164	Zm00001d030164_T047	+	1	109869681	109869970	5F9-2_peak_219	65	.	4.83262	6.54354	3.03992	74
1	109844665	109870203	Zm00001d030164	Zm00001d030164_T048	+	1	109869681	109869970	5F9-2_peak_219	65	.	4.83262	6.54354	3.03992	74
1	109844665	109870206	Zm00001d030164	Zm00001d030164_T050	+	1	109869681	109869970	5F9-2_peak_219	65	.	4.83262	6.54354	3.03992	74
1	109844665	109870220	Zm00001d030164	Zm00001d030164_T053	+	1	109869681	109869970	5F9-2_peak_219	65	.	4.83262	6.54354	3.03992	74
1	109844665	109870240	Zm00001d030164	Zm00001d030164_T055	+	1	109869681	109869970	5F9-2_peak_219	65	.	4.83262	6.54354	3.03992	74
1	109844665	109870243	Zm00001d030164	Zm00001d030164_T056	+	1	109869681	109869970	5F9-2_peak_219	65	.	4.83262	6.54354	3.03992	74
1	109844665	109871086	Zm00001d030164	Zm00001d030164_T059	+	1	109869681	109869970	5F9-2_peak_219	65	.	4.83262	6.54354	3.03992	74
1	109844668	109868432	Zm00001d030164	Zm00001d030164_T060	+	1	109869681	109869970	5F9-2_peak_219	65	.	4.83262	6.54354	3.03992	74
1	109844668	109870196	Zm00001d030164	Zm00001d030164_T062	+	1	109869681	109869970	5F9-2_peak_219	65	.	4.83262	6.54354	3.03992	74
1	109844672	109870190	Zm00001d030164	Zm00001d030164_T063	+	1	109869681	109869970	5F9-2_peak_219	65	.	4.83262	6.54354	3.03992	74
1	109844675	109870170	Zm00001d030164	Zm00001d030164_T064	+	1	109869681	109869970	5F9-2_peak_219	65	.	4.83262	6.54354	3.03992	74
1	109844675	109870184	Zm00001d030164	Zm00001d030164_T067	+	1	109869681	109869970	5F9-2_peak_219	65	.	4.83262	6.54354	3.03992	74
1	109844675	109870184	Zm00001d030164	Zm00001d030164_T068	+	1	109869681	109869970	5F9-2_peak_219	65	.	4.83262	6.54354	3.03992	74
1	109844675	109870189	Zm00001d030164	Zm00001d030164_T071	+	1	109869681	109869970	5F9-2_peak_219	65	.	4.83262	6.54354	3.03992	74
1	109844675	109870196	Zm00001d030164	Zm00001d030164_T073	+	1	109869681	109869970	5F9-2_peak_219	65	.	4.83262	6.54354	3.03992	74
1	109844675	109870200	Zm00001d030164	Zm00001d030164_T076	+	1	109869681	109869970	5F9-2_peak_219	65	.	4.83262	6.54354	3.03992	74
1	109844675	109870205	Zm00001d030164	Zm00001d030164_T078	+	1	109869681	109869970	5F9-2_peak_219	65	.	4.83262	6.54354	3.03992	74
1	109844675	109870240	Zm00001d030164	Zm00001d030164_T080	+	1	109869681	109869970	5F9-2_peak_219	65	.	4.83262	6.54354	3.03992	74
1	109844675	109870243	Zm00001d030164	Zm00001d030164_T085	+	1	109869681	109869970	5F9-2_peak_219	65	.	4.83262	6.54354	3.03992	74
1	109844675	109870243	Zm00001d030164	Zm00001d030164_T083	+	1	109869681	109869970	5F9-2_peak_219	65	.	4.83262	6.54354	3.03992	74
1	109844675	109870243	Zm00001d030164	Zm00001d030164_T084	+	1	109869681	109869970	5F9-2_peak_219	65	.	4.83262	6.54354	3.03992	74
1	109844675	109870589	Zm00001d030164	Zm00001d030164_T087	+	1	109869681	109869970	5F9-2_peak_219	65	.	4.83262	6.54354	3.03992	74
1	109844678	109870241	Zm00001d030164	Zm00001d030164_T089	+	1	109869681	109869970	5F9-2_peak_219	65	.	4.83262	6.54354	3.03992	74
1	109844690	109870169	Zm00001d030164	Zm00001d030164_T091	+	1	109869681	109869970	5F9-2_peak_219	65	.	4.83262	6.54354	3.03992	74
1	109844697	109868820	Zm00001d030164	Zm00001d030164_T094	+	1	109869681	109869970	5F9-2_peak_219	65	.	4.83262	6.54354	3.03992	74
1	109844699	109870189	Zm00001d030164	Zm00001d030164_T095	+	1	109869681	109869970	5F9-2_peak_219	65	.	4.83262	6.54354	3.03992	74
1	109844699	109870243	Zm00001d030164	Zm00001d030164_T096	+	1	109869681	109869970	5F9-2_peak_219	65	.	4.83262	6.54354	3.03992	74
1	109844701	109870171	Zm00001d030164	Zm00001d030164_T099	+	1	109869681	109869970	5F9-2_peak_219	65	.	4.83262	6.54354	3.03992	74
1	109844902	109870169	Zm00001d030164	Zm00001d030164_T100	+	1	109869681	109869970	5F9-2_peak_219	65	.	4.83262	6.54354	3.03992	74
1	109845075	109870187	Zm00001d030164	Zm00001d030164_T103	+	1	109869681	109869970	5F9-2_peak_219	65	.	4.83262	6.54354	3.03992	74
1	109845213	109870241	Zm00001d030164	Zm00001d030164_T104	+	1	109869681	109869970	5F9-2_peak_219	65	.	4.83262	6.54354	3.03992	74
1	109845459	109870203	Zm00001d030164	Zm00001d030164_T107	+	1	109869681	109869970	5F9-2_peak_219	65	.	4.83262	6.54354	3.03992	74
1	109845603	109870195	Zm00001d030164	Zm00001d030164_T109	+	1	109869681	109869970	5F9-2_peak_219	65	.	4.83262	6.54354	3.03992	74
1	109845856	109870169	Zm00001d030164	Zm00001d030164_T110	+	1	109869681	109869970	5F9-2_peak_219	65	.	4.83262	6.54354	3.03992	74
1	109845865	109870184	Zm00001d030164	Zm00001d030164_T113	+	1	109869681	109869970	5F9-2_peak_219	65	.	4.83262	6.54354	3.03992	74
1	109847446	109870241	Zm00001d030164	Zm00001d030164_T114	+	1	109869681	109869970	5F9-2_peak_219	65	.	4.83262	6.54354	3.03992	74
1	109847542	109870170	Zm00001d030164	Zm00001d030164_T115	+	1	109869681	109869970	5F9-2_peak_219	65	.	4.83262	6.54354	3.03992	74
1	109847800	109870195	Zm00001d030164	Zm00001d030164_T117	+	1	109869681	109869970	5F9-2_peak_219	65	.	4.83262	6.54354	3.03992	74
1	109861394	109870211	Zm00001d030164	Zm00001d030164_T120	+	1	109869681	109869970	5F9-2_peak_219	65	.	4.83262	6.54354	3.03992	74
1	109866031	109870241	Zm00001d030164	Zm00001d030164_T121	+	1	109869681	109869970	5F9-2_peak_219	65	.	4.83262	6.54354	3.03992	74
1	110297473	110299921	Zm00001d030171	Zm00001d030171_T001	+	1	110297097	110297376	5F9-2_peak_221	69	.	5.1354	6.95302	3.39391	130
1	112977907	112980062	Zm00001d030199	Zm00001d030199_T001	+	1	112979605	112979967	5F9-2_peak_224	80	.	5.11313	8.02858	4.21982	241
1	112977907	112980114	Zm00001d030199	Zm00001d030199_T002	+	1	112979605	112979967	5F9-2_peak_224	80	.	5.11313	8.02858	4.21982	241
1	112977919	112980275	Zm00001d030199	Zm00001d030199_T003	+	1	112979605	112979967	5F9-2_peak_224	80	.	5.11313	8.02858	4.21982	241
1	152852767	152854596	Zm00001d030683	Zm00001d030683_T001	+	1	152852381	152853245	5F9-2_peak_230	80	.	5.18389	8.02858	4.21982	188
1	152852802	152854605	Zm00001d030683	Zm00001d030683_T002	+	1	152852381	152853245	5F9-2_peak_230	80	.	5.18389	8.02858	4.21982	188
1	154068956	154069460	Zm00001d030696	Zm00001d030696_T001	-	1	154069039	154069790	5F9-2_peak_231	126	.	7.89271	12.6181	8.08634	482
1	164016949	164031018	Zm00001d030860	Zm00001d030860_T002	+	1	164032377	164032716	5F9-2_peak_232	59	.	4.8227	5.91125	2.60437	38
1	164016949	164031018	Zm00001d030860	Zm00001d030860_T003	+	1	164032377	164032716	5F9-2_peak_232	59	.	4.8227	5.91125	2.60437	38
1	164016999	164030893	Zm00001d030860	Zm00001d030860_T004	+	1	164032377	164032716	5F9-2_peak_232	59	.	4.8227	5.91125	2.60437	38
1	164018871	164031018	Zm00001d030860	Zm00001d030860_T005	+	1	164032377	164032716	5F9-2_peak_232	59	.	4.8227	5.91125	2.60437	38
1	166624510	166627207	Zm00001d030900	Zm00001d030900_T001	+	1	166622397	166622985	5F9-2_peak_236	121	.	6.55605	12.1324	7.69423	289
1	167087180	167087501	Zm00001d030915	Zm00001d030915_T001	+	1	167086545	167087431	5F9-2_peak_237	174	.	9.65774	17.4972	12.323	314
1	167088409	167093959	Zm00001d030916	Zm00001d030916_T001	-	1	167086545	167087431	5F9-2_peak_237	174	.	9.65774	17.4972	12.323	314
1	167088446	167093097	Zm00001d030916	Zm00001d030916_T002	-	1	167086545	167087431	5F9-2_peak_237	174	.	9.65774	17.4972	12.323	314
1	168453786	168458127	Zm00001d030940	Zm00001d030940_T001	+	1	168459431	168459892	5F9-2_peak_239	150	.	9.6304	15.0872	10.2096	182
1	168915203	168928386	Zm00001d030955	Zm00001d030955_T001	+	1	168915128	168915631	5F9-2_peak_240	88	.	6.31783	8.8751	4.96887	113
1	168915212	168928173	Zm00001d030955	Zm00001d030955_T002	+	1	168915128	168915631	5F9-2_peak_240	88	.	6.31783	8.8751	4.96887	113
1	168915293	168928386	Zm00001d030955	Zm00001d030955_T003	+	1	168915128	168915631	5F9-2_peak_240	88	.	6.31783	8.8751	4.96887	113
1	169641683	169643906	Zm00001d030969	Zm00001d030969_T001	-	1	169643685	169643984	5F9-2_peak_241	80	.	5.04238	8.02858	4.21982	169
1	172180388	172181046	Zm00001d030988	Zm00001d030988_T001	-	1	172179115	172179883	5F9-2_peak_243	122	.	7.1142	12.2312	7.78336	151
1	172181722	172183926	Zm00001d030989	Zm00001d030989_T001	-	1	172179115	172179883	5F9-2_peak_243	122	.	7.1142	12.2312	7.78336	151
1	174046269	174052289	Zm00001d031024	Zm00001d031024_T001	-	1	174051708	174052191	5F9-2_peak_245	79	.	5.67913	7.9648	4.21982	135
1	174046269	174052289	Zm00001d031024	Zm00001d031024_T001	-	1	174052947	174053252	5F9-2_peak_246	124	.	8.38367	12.455	7.98337	143
1	174046270	174052289	Zm00001d031024	Zm00001d031024_T002	-	1	174051708	174052191	5F9-2_peak_245	79	.	5.67913	7.9648	4.21982	135
1	174046270	174052289	Zm00001d031024	Zm00001d031024_T002	-	1	174052947	174053252	5F9-2_peak_246	124	.	8.38367	12.455	7.98337	143
1	174046271	174052289	Zm00001d031024	Zm00001d031024_T003	-	1	174051708	174052191	5F9-2_peak_245	79	.	5.67913	7.9648	4.21982	135
1	174046271	174052289	Zm00001d031024	Zm00001d031024_T003	-	1	174052947	174053252	5F9-2_peak_246	124	.	8.38367	12.455	7.98337	143
1	178717019	178719023	Zm00001d031127	Zm00001d031127_T001	-	1	178718492	178719410	5F9-2_peak_248	240	.	13.9453	24.099	18.1519	689
1	178717051	178718044	Zm00001d031127	Zm00001d031127_T002	-	1	178718492	178719410	5F9-2_peak_248	240	.	13.9453	24.099	18.1519	689
1	178922268	178923900	Zm00001d031131	Zm00001d031131_T001	+	1	178921455	178922087	5F9-2_peak_249	70	.	4.94837	7.09918	3.49698	474
1	181314459	181317451	Zm00001d031179	Zm00001d031179_T001	-	1	181317318	181317820	5F9-2_peak_250	79	.	6.24599	7.91799	4.21982	167
1	182293106	182294953	Zm00001d031209	Zm00001d031209_T001	+	1	182292687	182292955	5F9-2_peak_251	109	.	5.46953	10.9285	6.70432	112
1	182293125	182294885	Zm00001d031209	Zm00001d031209_T002	+	1	182292687	182292955	5F9-2_peak_251	109	.	5.46953	10.9285	6.70432	112
1	182379166	182384439	Zm00001d031212	Zm00001d031212_T001	+	1	182384171	182384566	5F9-2_peak_252	110	.	7.60212	11.0471	6.79731	189
1	182379166	182384473	Zm00001d031212	Zm00001d031212_T002	+	1	182384171	182384566	5F9-2_peak_252	110	.	7.60212	11.0471	6.79731	189
1	182379211	182384439	Zm00001d031212	Zm00001d031212_T003	+	1	182384171	182384566	5F9-2_peak_252	110	.	7.60212	11.0471	6.79731	189
1	182379265	182384440	Zm00001d031212	Zm00001d031212_T004	+	1	182384171	182384566	5F9-2_peak_252	110	.	7.60212	11.0471	6.79731	189
1	182385064	182386594	Zm00001d031213	Zm00001d031213_T001	-	1	182384171	182384566	5F9-2_peak_252	110	.	7.60212	11.0471	6.79731	189
1	182657006	182661933	Zm00001d031223	Zm00001d031223_T001	+	1	182660125	182660618	5F9-2_peak_253	84	.	6.22846	8.43592	4.57753	151
1	182657020	182659983	Zm00001d031223	Zm00001d031223_T002	+	1	182660125	182660618	5F9-2_peak_253	84	.	6.22846	8.43592	4.57753	151
1	182657047	182660158	Zm00001d031223	Zm00001d031223_T003	+	1	182660125	182660618	5F9-2_peak_253	84	.	6.22846	8.43592	4.57753	151
1	182662542	182663088	Zm00001d031224	Zm00001d031224_T001	-	1	182660125	182660618	5F9-2_peak_253	84	.	6.22846	8.43592	4.57753	151
1	185319206	185332362	Zm00001d031289	Zm00001d031289_T001	+	1	185319207	185319593	5F9-2_peak_254	88	.	6.24936	8.8751	4.96887	161
1	185319206	185332362	Zm00001d031289	Zm00001d031289_T004	+	1	185319207	185319593	5F9-2_peak_254	88	.	6.24936	8.8751	4.96887	161
1	185319206	185332362	Zm00001d031289	Zm00001d031289_T005	+	1	185319207	185319593	5F9-2_peak_254	88	.	6.24936	8.8751	4.96887	161
1	185319206	185332362	Zm00001d031289	Zm00001d031289_T003	+	1	185319207	185319593	5F9-2_peak_254	88	.	6.24936	8.8751	4.96887	161
1	185319206	185332362	Zm00001d031289	Zm00001d031289_T002	+	1	185319207	185319593	5F9-2_peak_254	88	.	6.24936	8.8751	4.96887	161
1	185319206	185332363	Zm00001d031289	Zm00001d031289_T006	+	1	185319207	185319593	5F9-2_peak_254	88	.	6.24936	8.8751	4.96887	161
1	185319206	185332363	Zm00001d031289	Zm00001d031289_T007	+	1	185319207	185319593	5F9-2_peak_254	88	.	6.24936	8.8751	4.96887	161
1	185319207	185330316	Zm00001d031289	Zm00001d031289_T008	+	1	185319207	185319593	5F9-2_peak_254	88	.	6.24936	8.8751	4.96887	161
1	185319211	185331449	Zm00001d031289	Zm00001d031289_T009	+	1	185319207	185319593	5F9-2_peak_254	88	.	6.24936	8.8751	4.96887	161
1	185319405	185331324	Zm00001d031289	Zm00001d031289_T011	+	1	185319207	185319593	5F9-2_peak_254	88	.	6.24936	8.8751	4.96887	161
1	186052723	186053956	Zm00001d031325	Zm00001d031325_T001	-	1	186053627	186054072	5F9-2_peak_255	79	.	5.91633	7.98941	4.21982	215
1	186054717	186062187	Zm00001d031326	Zm00001d031326_T001	-	1	186053627	186054072	5F9-2_peak_255	79	.	5.91633	7.98941	4.21982	215
1	186054717	186062670	Zm00001d031326	Zm00001d031326_T003	-	1	186053627	186054072	5F9-2_peak_255	79	.	5.91633	7.98941	4.21982	215
1	186054717	186062670	Zm00001d031326	Zm00001d031326_T002	-	1	186053627	186054072	5F9-2_peak_255	79	.	5.91633	7.98941	4.21982	215
1	189580902	189591151	Zm00001d031422	Zm00001d031422_T003	+	1	189592622	189593195	5F9-2_peak_256	110	.	6.43064	11.0668	6.8114	157
1	189580902	189591151	Zm00001d031422	Zm00001d031422_T002	+	1	189592622	189593195	5F9-2_peak_256	110	.	6.43064	11.0668	6.8114	157
1	189580902	189591151	Zm00001d031422	Zm00001d031422_T001	+	1	189592622	189593195	5F9-2_peak_256	110	.	6.43064	11.0668	6.8114	157
1	189580902	189591158	Zm00001d031422	Zm00001d031422_T004	+	1	189592622	189593195	5F9-2_peak_256	110	.	6.43064	11.0668	6.8114	157
1	189580902	189591158	Zm00001d031422	Zm00001d031422_T005	+	1	189592622	189593195	5F9-2_peak_256	110	.	6.43064	11.0668	6.8114	157
1	189580902	189591158	Zm00001d031422	Zm00001d031422_T006	+	1	189592622	189593195	5F9-2_peak_256	110	.	6.43064	11.0668	6.8114	157
1	189580979	189590651	Zm00001d031422	Zm00001d031422_T010	+	1	189592622	189593195	5F9-2_peak_256	110	.	6.43064	11.0668	6.8114	157
1	189580987	189591151	Zm00001d031422	Zm00001d031422_T011	+	1	189592622	189593195	5F9-2_peak_256	110	.	6.43064	11.0668	6.8114	157
1	189584089	189590666	Zm00001d031422	Zm00001d031422_T012	+	1	189592622	189593195	5F9-2_peak_256	110	.	6.43064	11.0668	6.8114	157
1	189593204	189593937	Zm00001d031423	Zm00001d031423_T001	+	1	189592622	189593195	5F9-2_peak_256	110	.	6.43064	11.0668	6.8114	157
1	190284562	190291412	Zm00001d031447	Zm00001d031447_T001	-	1	190291756	190292507	5F9-2_peak_257	50	.	3.77534	5.08049	1.90488	335
1	190284562	190291412	Zm00001d031447	Zm00001d031447_T002	-	1	190291756	190292507	5F9-2_peak_257	50	.	3.77534	5.08049	1.90488	335
1	190284562	190291949	Zm00001d031447	Zm00001d031447_T003	-	1	190291756	190292507	5F9-2_peak_257	50	.	3.77534	5.08049	1.90488	335
1	190284584	190291672	Zm00001d031447	Zm00001d031447_T004	-	1	190291756	190292507	5F9-2_peak_257	50	.	3.77534	5.08049	1.90488	335
1	190284602	190291949	Zm00001d031447	Zm00001d031447_T007	-	1	190291756	190292507	5F9-2_peak_257	50	.	3.77534	5.08049	1.90488	335
1	190284635	190291837	Zm00001d031447	Zm00001d031447_T008	-	1	190291756	190292507	5F9-2_peak_257	50	.	3.77534	5.08049	1.90488	335
1	190284644	190291766	Zm00001d031447	Zm00001d031447_T011	-	1	190291756	190292507	5F9-2_peak_257	50	.	3.77534	5.08049	1.90488	335
1	190284645	190290297	Zm00001d031447	Zm00001d031447_T012	-	1	190291756	190292507	5F9-2_peak_257	50	.	3.77534	5.08049	1.90488	335
1	190284646	190289838	Zm00001d031447	Zm00001d031447_T014	-	1	190291756	190292507	5F9-2_peak_257	50	.	3.77534	5.08049	1.90488	335
1	190284716	190291777	Zm00001d031447	Zm00001d031447_T016	-	1	190291756	190292507	5F9-2_peak_257	50	.	3.77534	5.08049	1.90488	335
1	190284716	190291949	Zm00001d031447	Zm00001d031447_T017	-	1	190291756	190292507	5F9-2_peak_257	50	.	3.77534	5.08049	1.90488	335
1	190284759	190291766	Zm00001d031447	Zm00001d031447_T018	-	1	190291756	190292507	5F9-2_peak_257	50	.	3.77534	5.08049	1.90488	335
1	190284817	190291759	Zm00001d031447	Zm00001d031447_T021	-	1	190291756	190292507	5F9-2_peak_257	50	.	3.77534	5.08049	1.90488	335
1	190284868	190291719	Zm00001d031447	Zm00001d031447_T022	-	1	190291756	190292507	5F9-2_peak_257	50	.	3.77534	5.08049	1.90488	335
1	190285267	190291030	Zm00001d031447	Zm00001d031447_T028	-	1	190291756	190292507	5F9-2_peak_257	50	.	3.77534	5.08049	1.90488	335
1	190285267	190291030	Zm00001d031447	Zm00001d031447_T023	-	1	190291756	190292507	5F9-2_peak_257	50	.	3.77534	5.08049	1.90488	335
1	190285267	190291030	Zm00001d031447	Zm00001d031447_T026	-	1	190291756	190292507	5F9-2_peak_257	50	.	3.77534	5.08049	1.90488	335
1	190285267	190291292	Zm00001d031447	Zm00001d031447_T046	-	1	190291756	190292507	5F9-2_peak_257	50	.	3.77534	5.08049	1.90488	335
1	190285267	190291292	Zm00001d031447	Zm00001d031447_T041	-	1	190291756	190292507	5F9-2_peak_257	50	.	3.77534	5.08049	1.90488	335
1	190285267	190291292	Zm00001d031447	Zm00001d031447_T034	-	1	190291756	190292507	5F9-2_peak_257	50	.	3.77534	5.08049	1.90488	335
1	190285267	190291292	Zm00001d031447	Zm00001d031447_T039	-	1	190291756	190292507	5F9-2_peak_257	50	.	3.77534	5.08049	1.90488	335
1	190285564	190290892	Zm00001d031447	Zm00001d031447_T053	-	1	190291756	190292507	5F9-2_peak_257	50	.	3.77534	5.08049	1.90488	335
1	190316536	190321646	Zm00001d031449	Zm00001d031449_T001	+	1	190318708	190319085	5F9-2_peak_258	59	.	5.27615	5.97741	2.63164	75
1	190319306	190321767	Zm00001d031449	Zm00001d031449_T002	+	1	190318708	190319085	5F9-2_peak_258	59	.	5.27615	5.97741	2.63164	75
1	193834071	193835680	Zm00001d031545	Zm00001d031545_T001	-	1	193835712	193835966	5F9-2_peak_259	69	.	5.3992	6.95302	3.39391	41
1	193854781	193855579	Zm00001d031549	Zm00001d031549_T001	-	1	193854213	193854525	5F9-2_peak_260	61	.	4.4056	6.1435	2.70543	140
1	193854967	193874626	Zm00001d031549	Zm00001d031549_T002	-	1	193854213	193854525	5F9-2_peak_260	61	.	4.4056	6.1435	2.70543	140
1	198119171	198130782	Zm00001d031667	Zm00001d031667_T005	-	1	198130913	198131372	5F9-2_peak_262	118	.	7.6492	11.8525	7.51265	175
1	198119171	198130782	Zm00001d031667	Zm00001d031667_T004	-	1	198130913	198131372	5F9-2_peak_262	118	.	7.6492	11.8525	7.51265	175
1	198119171	198130782	Zm00001d031667	Zm00001d031667_T002	-	1	198130913	198131372	5F9-2_peak_262	118	.	7.6492	11.8525	7.51265	175
1	198119171	198130782	Zm00001d031667	Zm00001d031667_T001	-	1	198130913	198131372	5F9-2_peak_262	118	.	7.6492	11.8525	7.51265	175
1	198119171	198130782	Zm00001d031667	Zm00001d031667_T003	-	1	198130913	198131372	5F9-2_peak_262	118	.	7.6492	11.8525	7.51265	175
1	198119171	198130785	Zm00001d031667	Zm00001d031667_T007	-	1	198130913	198131372	5F9-2_peak_262	118	.	7.6492	11.8525	7.51265	175
1	198119171	198130785	Zm00001d031667	Zm00001d031667_T006	-	1	198130913	198131372	5F9-2_peak_262	118	.	7.6492	11.8525	7.51265	175
1	198119172	198130785	Zm00001d031667	Zm00001d031667_T008	-	1	198130913	198131372	5F9-2_peak_262	118	.	7.6492	11.8525	7.51265	175
1	198119172	198130785	Zm00001d031667	Zm00001d031667_T009	-	1	198130913	198131372	5F9-2_peak_262	118	.	7.6492	11.8525	7.51265	175
1	198119197	198130782	Zm00001d031667	Zm00001d031667_T010	-	1	198130913	198131372	5F9-2_peak_262	118	.	7.6492	11.8525	7.51265	175
1	198119226	198130782	Zm00001d031667	Zm00001d031667_T014	-	1	198130913	198131372	5F9-2_peak_262	118	.	7.6492	11.8525	7.51265	175
1	198119226	198130782	Zm00001d031667	Zm00001d031667_T013	-	1	198130913	198131372	5F9-2_peak_262	118	.	7.6492	11.8525	7.51265	175
1	198119496	198130474	Zm00001d031667	Zm00001d031667_T018	-	1	198130913	198131372	5F9-2_peak_262	118	.	7.6492	11.8525	7.51265	175
1	198133294	198135916	Zm00001d031668	Zm00001d031668_T001	-	1	198130913	198131372	5F9-2_peak_262	118	.	7.6492	11.8525	7.51265	175
1	198133294	198135983	Zm00001d031668	Zm00001d031668_T002	-	1	198130913	198131372	5F9-2_peak_262	118	.	7.6492	11.8525	7.51265	175
1	198291705	198304782	Zm00001d031676	Zm00001d031676_T001	+	1	198291683	198291949	5F9-2_peak_263	84	.	4.73465	8.44714	4.58794	172
1	198291705	198304950	Zm00001d031676	Zm00001d031676_T002	+	1	198291683	198291949	5F9-2_peak_263	84	.	4.73465	8.44714	4.58794	172
1	198291705	198304950	Zm00001d031676	Zm00001d031676_T003	+	1	198291683	198291949	5F9-2_peak_263	84	.	4.73465	8.44714	4.58794	172
1	198291859	198304844	Zm00001d031676	Zm00001d031676_T004	+	1	198291683	198291949	5F9-2_peak_263	84	.	4.73465	8.44714	4.58794	172
1	198291980	198304784	Zm00001d031676	Zm00001d031676_T005	+	1	198291683	198291949	5F9-2_peak_263	84	.	4.73465	8.44714	4.58794	172
1	198291980	198304950	Zm00001d031676	Zm00001d031676_T006	+	1	198291683	198291949	5F9-2_peak_263	84	.	4.73465	8.44714	4.58794	172
1	198292585	198294216	Zm00001d031676	Zm00001d031676_T007	+	1	198291683	198291949	5F9-2_peak_263	84	.	4.73465	8.44714	4.58794	172
1	198453957	198455760	Zm00001d031677	Zm00001d031677_T001	+	1	198454176	198454606	5F9-2_peak_264	69	.	4.87921	6.99829	3.43402	134
1	199502426	199506339	Zm00001d031723	Zm00001d031723_T001	+	1	199502074	199502389	5F9-2_peak_265	94	.	6.39799	9.49283	5.47991	41
1	199502426	199506388	Zm00001d031723	Zm00001d031723_T002	+	1	199502074	199502389	5F9-2_peak_265	94	.	6.39799	9.49283	5.47991	41
1	199651975	199653028	Zm00001d031725	Zm00001d031725_T001	-	1	199651123	199651602	5F9-2_peak_267	121	.	6.56411	12.1886	7.74723	99
1	199651975	199653028	Zm00001d031725	Zm00001d031725_T001	-	1	199653350	199653959	5F9-2_peak_268	120	.	6.58089	12.0962	7.66619	355
1	200197811	200199489	Zm00001d031736	Zm00001d031736_T001	-	1	200199235	200199662	5F9-2_peak_269	94	.	7.12046	9.49283	5.47991	229
1	200422093	200422981	Zm00001d031741	Zm00001d031741_T001	+	1	200421764	200422176	5F9-2_peak_271	80	.	5.25464	8.02858	4.21982	117
1	201515267	201517431	Zm00001d031778	Zm00001d031778_T001	-	1	201518349	201518626	5F9-2_peak_272	92	.	6.45101	9.23944	5.28072	232
1	201520519	201523554	Zm00001d031779	Zm00001d031779_T001	-	1	201518349	201518626	5F9-2_peak_272	92	.	6.45101	9.23944	5.28072	232
1	202093617	202095506	Zm00001d031794	Zm00001d031794_T001	+	1	202092944	202093418	5F9-2_peak_273	51	.	4.34548	5.14732	1.94792	473
1	202175992	202181535	Zm00001d031799	Zm00001d031799_T001	-	1	202183083	202183718	5F9-2_peak_275	88	.	6.11241	8.8751	4.96887	326
1	202182453	202182942	Zm00001d031800	Zm00001d031800_T001	+	1	202183083	202183718	5F9-2_peak_275	88	.	6.11241	8.8751	4.96887	326
1	202184533	202185601	Zm00001d031801	Zm00001d031801_T001	-	1	202183083	202183718	5F9-2_peak_275	88	.	6.11241	8.8751	4.96887	326
1	202297007	202297994	Zm00001d031804	Zm00001d031804_T001	+	1	202297646	202298163	5F9-2_peak_276	88	.	5.83852	8.8751	4.96887	245
1	204458556	204459636	Zm00001d031861	Zm00001d031861_T001	+	1	204457948	204458368	5F9-2_peak_277	61	.	4.61786	6.1435	2.70543	121
1	205241190	205242150	Zm00001d031880	Zm00001d031880_T001	+	1	205240782	205241085	5F9-2_peak_278	70	.	4.81143	7.09918	3.49698	129
1	206932525	206934498	Zm00001d031925	Zm00001d031925_T001	+	1	206935144	206936958	5F9-2_peak_279	174	.	9.58237	17.4972	12.323	494
1	206982601	206985131	Zm00001d031926	Zm00001d031926_T001	-	1	206982805	206983314	5F9-2_peak_280	71	.	5.32627	7.18141	3.54869	484
1	208942916	208950782	Zm00001d031992	Zm00001d031992_T002	+	1	208941718	208942076	5F9-2_peak_282	142	.	9.16748	14.2879	9.48195	236
1	208942916	208950782	Zm00001d031992	Zm00001d031992_T002	+	1	208945781	208946229	5F9-2_peak_284	79	.	6.15716	7.98941	4.21982	196
1	208942916	208950782	Zm00001d031992	Zm00001d031992_T002	+	1	208944881	208945477	5F9-2_peak_283	65	.	5.19386	6.54354	3.03992	172
1	208942916	208950782	Zm00001d031992	Zm00001d031992_T001	+	1	208941718	208942076	5F9-2_peak_282	142	.	9.16748	14.2879	9.48195	236
1	208942916	208950782	Zm00001d031992	Zm00001d031992_T001	+	1	208945781	208946229	5F9-2_peak_284	79	.	6.15716	7.98941	4.21982	196
1	208942916	208950782	Zm00001d031992	Zm00001d031992_T001	+	1	208944881	208945477	5F9-2_peak_283	65	.	5.19386	6.54354	3.03992	172
1	208943736	208950782	Zm00001d031992	Zm00001d031992_T003	+	1	208941718	208942076	5F9-2_peak_282	142	.	9.16748	14.2879	9.48195	236
1	208943736	208950782	Zm00001d031992	Zm00001d031992_T003	+	1	208945781	208946229	5F9-2_peak_284	79	.	6.15716	7.98941	4.21982	196
1	208943736	208950782	Zm00001d031992	Zm00001d031992_T003	+	1	208944881	208945477	5F9-2_peak_283	65	.	5.19386	6.54354	3.03992	172
1	208943738	208950782	Zm00001d031992	Zm00001d031992_T004	+	1	208941718	208942076	5F9-2_peak_282	142	.	9.16748	14.2879	9.48195	236
1	208943738	208950782	Zm00001d031992	Zm00001d031992_T004	+	1	208945781	208946229	5F9-2_peak_284	79	.	6.15716	7.98941	4.21982	196
1	208943738	208950782	Zm00001d031992	Zm00001d031992_T004	+	1	208944881	208945477	5F9-2_peak_283	65	.	5.19386	6.54354	3.03992	172
1	208943751	208950673	Zm00001d031992	Zm00001d031992_T005	+	1	208941718	208942076	5F9-2_peak_282	142	.	9.16748	14.2879	9.48195	236
1	208943751	208950673	Zm00001d031992	Zm00001d031992_T005	+	1	208945781	208946229	5F9-2_peak_284	79	.	6.15716	7.98941	4.21982	196
1	208943751	208950673	Zm00001d031992	Zm00001d031992_T005	+	1	208944881	208945477	5F9-2_peak_283	65	.	5.19386	6.54354	3.03992	172
1	208943754	208950545	Zm00001d031992	Zm00001d031992_T006	+	1	208941718	208942076	5F9-2_peak_282	142	.	9.16748	14.2879	9.48195	236
1	208943754	208950545	Zm00001d031992	Zm00001d031992_T006	+	1	208945781	208946229	5F9-2_peak_284	79	.	6.15716	7.98941	4.21982	196
1	208943754	208950545	Zm00001d031992	Zm00001d031992_T006	+	1	208944881	208945477	5F9-2_peak_283	65	.	5.19386	6.54354	3.03992	172
1	209286386	209287682	Zm00001d032007	Zm00001d032007_T001	-	1	209285797	209286078	5F9-2_peak_285	70	.	4.81143	7.09918	3.49698	94
1	210548809	210551986	Zm00001d032046	Zm00001d032046_T001	+	1	210550793	210552558	5F9-2_peak_286	107	.	6.6602	10.7177	6.4967	1373
1	210548902	210551989	Zm00001d032046	Zm00001d032046_T002	+	1	210550793	210552558	5F9-2_peak_286	107	.	6.6602	10.7177	6.4967	1373
1	210548902	210553536	Zm00001d032046	Zm00001d032046_T003	+	1	210550793	210552558	5F9-2_peak_286	107	.	6.6602	10.7177	6.4967	1373
1	210550641	210551964	Zm00001d032046	Zm00001d032046_T004	+	1	210550793	210552558	5F9-2_peak_286	107	.	6.6602	10.7177	6.4967	1373
1	210551900	210553536	Zm00001d032046	Zm00001d032046_T005	+	1	210550793	210552558	5F9-2_peak_286	107	.	6.6602	10.7177	6.4967	1373
1	211229816	211232389	Zm00001d032069	Zm00001d032069_T001	+	1	211231195	211231531	5F9-2_peak_287	69	.	4.87921	6.99829	3.43402	39
1	211270340	211270823	Zm00001d032071	Zm00001d032071_T001	-	1	211271225	211271691	5F9-2_peak_288	80	.	5.39615	8.02858	4.21982	318
1	213017761	213018352	Zm00001d032102	Zm00001d032102_T001	-	1	213018451	213018892	5F9-2_peak_291	64	.	3.84856	6.40847	2.93774	385
1	216170770	216171955	Zm00001d032187	Zm00001d032187_T001	-	1	216172877	216173434	5F9-2_peak_295	102	.	6.85445	10.2487	6.08213	326
1	219089996	219092203	Zm00001d032253	Zm00001d032253_T001	+	1	219091731	219091989	5F9-2_peak_299	78	.	5.51752	7.83726	4.15459	204
1	219090048	219092203	Zm00001d032253	Zm00001d032253_T002	+	1	219091731	219091989	5F9-2_peak_299	78	.	5.51752	7.83726	4.15459	204
1	219090048	219092203	Zm00001d032253	Zm00001d032253_T003	+	1	219091731	219091989	5F9-2_peak_299	78	.	5.51752	7.83726	4.15459	204
1	219850204	219860643	Zm00001d032268	Zm00001d032268_T001	+	1	219849911	219850293	5F9-2_peak_302	79	.	5.51226	7.99793	4.21982	211
1	221630344	221634888	Zm00001d032310	Zm00001d032310_T001	-	1	221632505	221633079	5F9-2_peak_305	71	.	5.62503	7.19909	3.56559	260
1	223545281	223577431	Zm00001d032353	Zm00001d032353_T001	-	1	223572824	223573768	5F9-2_peak_307	120	.	6.95271	12.0233	7.59549	612
1	223545286	223573636	Zm00001d032353	Zm00001d032353_T002	-	1	223572824	223573768	5F9-2_peak_307	120	.	6.95271	12.0233	7.59549	612
1	224023554	224026654	Zm00001d032362	Zm00001d032362_T001	+	1	224023502	224024057	5F9-2_peak_308	79	.	5.79592	7.98941	4.21982	198
1	224023616	224026653	Zm00001d032362	Zm00001d032362_T002	+	1	224023502	224024057	5F9-2_peak_308	79	.	5.79592	7.98941	4.21982	198
1	224023702	224026547	Zm00001d032362	Zm00001d032362_T003	+	1	224023502	224024057	5F9-2_peak_308	79	.	5.79592	7.98941	4.21982	198
1	224023764	224026654	Zm00001d032362	Zm00001d032362_T004	+	1	224023502	224024057	5F9-2_peak_308	79	.	5.79592	7.98941	4.21982	198
1	224032658	224035932	Zm00001d032363	Zm00001d032363_T001	-	1	224035886	224036413	5F9-2_peak_310	162	.	9.05476	16.2172	11.1886	228
1	224032658	224035932	Zm00001d032363	Zm00001d032363_T001	-	1	224034457	224034882	5F9-2_peak_309	94	.	6.75922	9.49283	5.47991	238
1	225830030	225834001	Zm00001d032409	Zm00001d032409_T001	-	1	225830115	225830612	5F9-2_peak_313	99	.	5.89142	9.99257	5.87983	136
1	225830030	225834001	Zm00001d032409	Zm00001d032409_T001	-	1	225833551	225833938	5F9-2_peak_314	59	.	4.8716	5.94877	2.61908	169
1	226562002	226568345	Zm00001d032441	Zm00001d032441_T001	-	1	226568315	226568780	5F9-2_peak_315	80	.	5.32539	8.02858	4.21982	266
1	226568613	226576729	Zm00001d032442	Zm00001d032442_T001	+	1	226568315	226568780	5F9-2_peak_315	80	.	5.32539	8.02858	4.21982	266
1	226568613	226576768	Zm00001d032442	Zm00001d032442_T002	+	1	226568315	226568780	5F9-2_peak_315	80	.	5.32539	8.02858	4.21982	266
1	226568648	226576749	Zm00001d032442	Zm00001d032442_T003	+	1	226568315	226568780	5F9-2_peak_315	80	.	5.32539	8.02858	4.21982	266
1	226568648	226576768	Zm00001d032442	Zm00001d032442_T004	+	1	226568315	226568780	5F9-2_peak_315	80	.	5.32539	8.02858	4.21982	266
1	226568655	226576747	Zm00001d032442	Zm00001d032442_T005	+	1	226568315	226568780	5F9-2_peak_315	80	.	5.32539	8.02858	4.21982	266
1	226568676	226576747	Zm00001d032442	Zm00001d032442_T006	+	1	226568315	226568780	5F9-2_peak_315	80	.	5.32539	8.02858	4.21982	266
1	226568713	226576768	Zm00001d032442	Zm00001d032442_T007	+	1	226568315	226568780	5F9-2_peak_315	80	.	5.32539	8.02858	4.21982	266
1	226568715	226576768	Zm00001d032442	Zm00001d032442_T008	+	1	226568315	226568780	5F9-2_peak_315	80	.	5.32539	8.02858	4.21982	266
1	227387411	227388956	Zm00001d032458	Zm00001d032458_T001	-	1	227388948	227389284	5F9-2_peak_317	79	.	5.92681	7.99793	4.21982	255
1	227990836	227991226	Zm00001d032475	Zm00001d032475_T001	+	1	227990098	227990567	5F9-2_peak_319	58	.	4.10195	5.86499	2.56843	169
1	228120901	228121240	Zm00001d032481	Zm00001d032481_T001	+	1	228120824	228121272	5F9-2_peak_320	99	.	6.17443	9.99257	5.87983	120
1	232008768	232010659	Zm00001d032609	Zm00001d032609_T001	+	1	232008220	232008625	5F9-2_peak_326	97	.	6.77979	9.73573	5.69162	50
1	232008768	232013983	Zm00001d032609	Zm00001d032609_T003	+	1	232008220	232008625	5F9-2_peak_326	97	.	6.77979	9.73573	5.69162	50
1	232008768	232013983	Zm00001d032609	Zm00001d032609_T002	+	1	232008220	232008625	5F9-2_peak_326	97	.	6.77979	9.73573	5.69162	50
1	232010469	232013983	Zm00001d032609	Zm00001d032609_T004	+	1	232008220	232008625	5F9-2_peak_326	97	.	6.77979	9.73573	5.69162	50
1	238936427	238937190	Zm00001d032810	Zm00001d032810_T001	+	1	238935712	238936412	5F9-2_peak_329	182	.	11.0902	18.2903	13.0611	452
1	238936427	238939861	Zm00001d032810	Zm00001d032810_T002	+	1	238935712	238936412	5F9-2_peak_329	182	.	11.0902	18.2903	13.0611	452
1	238936427	238939873	Zm00001d032810	Zm00001d032810_T003	+	1	238935712	238936412	5F9-2_peak_329	182	.	11.0902	18.2903	13.0611	452
1	238936427	238940007	Zm00001d032810	Zm00001d032810_T004	+	1	238935712	238936412	5F9-2_peak_329	182	.	11.0902	18.2903	13.0611	452
1	238936427	238940007	Zm00001d032810	Zm00001d032810_T005	+	1	238935712	238936412	5F9-2_peak_329	182	.	11.0902	18.2903	13.0611	452
1	238936453	238939874	Zm00001d032810	Zm00001d032810_T006	+	1	238935712	238936412	5F9-2_peak_329	182	.	11.0902	18.2903	13.0611	452
1	238936454	238939842	Zm00001d032810	Zm00001d032810_T007	+	1	238935712	238936412	5F9-2_peak_329	182	.	11.0902	18.2903	13.0611	452
1	238936454	238939870	Zm00001d032810	Zm00001d032810_T008	+	1	238935712	238936412	5F9-2_peak_329	182	.	11.0902	18.2903	13.0611	452
1	238936463	238939864	Zm00001d032810	Zm00001d032810_T009	+	1	238935712	238936412	5F9-2_peak_329	182	.	11.0902	18.2903	13.0611	452
1	238936469	238939849	Zm00001d032810	Zm00001d032810_T010	+	1	238935712	238936412	5F9-2_peak_329	182	.	11.0902	18.2903	13.0611	452
1	238936609	238939863	Zm00001d032810	Zm00001d032810_T011	+	1	238935712	238936412	5F9-2_peak_329	182	.	11.0902	18.2903	13.0611	452
1	238936627	238939831	Zm00001d032810	Zm00001d032810_T012	+	1	238935712	238936412	5F9-2_peak_329	182	.	11.0902	18.2903	13.0611	452
1	238937636	238939855	Zm00001d032810	Zm00001d032810_T013	+	1	238935712	238936412	5F9-2_peak_329	182	.	11.0902	18.2903	13.0611	452
1	239984977	239987507	Zm00001d032849	Zm00001d032849_T001	+	1	239984344	239984997	5F9-2_peak_330	241	.	12.3619	24.1336	18.1723	291
1	239984977	239990767	Zm00001d032849	Zm00001d032849_T002	+	1	239984344	239984997	5F9-2_peak_330	241	.	12.3619	24.1336	18.1723	291
1	240465117	240471300	Zm00001d032858	Zm00001d032858_T001	+	1	240467400	240467799	5F9-2_peak_334	234	.	13.6009	23.4934	17.5659	232
1	240932613	240934665	Zm00001d032869	Zm00001d032869_T001	-	1	240935028	240935331	5F9-2_peak_335	61	.	3.96209	6.17368	2.73407	107
1	241076120	241077988	Zm00001d032873	Zm00001d032873_T001	-	1	241078023	241078344	5F9-2_peak_336	136	.	8.04438	13.6792	9.03629	154
1	241076123	241077989	Zm00001d032873	Zm00001d032873_T002	-	1	241078023	241078344	5F9-2_peak_336	136	.	8.04438	13.6792	9.03629	154
1	244392840	244393701	Zm00001d032947	Zm00001d032947_T001	+	1	244392116	244392601	5F9-2_peak_339	66	.	4.55418	6.6833	3.16333	279
1	244409829	244413837	Zm00001d032948	Zm00001d032948_T001	-	1	244409924	244410197	5F9-2_peak_340	70	.	4.94837	7.09918	3.49698	118
1	244544977	244546492	Zm00001d032955	Zm00001d032955_T001	-	1	244544926	244545269	5F9-2_peak_342	61	.	4.05184	6.1435	2.70543	323
1	246870440	246874115	Zm00001d033011	Zm00001d033011_T001	-	1	246871693	246872241	5F9-2_peak_343	141	.	7.66024	14.112	9.35762	394
1	246870703	246874115	Zm00001d033011	Zm00001d033011_T002	-	1	246871693	246872241	5F9-2_peak_343	141	.	7.66024	14.112	9.35762	394
1	246870749	246874066	Zm00001d033011	Zm00001d033011_T003	-	1	246871693	246872241	5F9-2_peak_343	141	.	7.66024	14.112	9.35762	394
1	246870782	246874082	Zm00001d033011	Zm00001d033011_T004	-	1	246871693	246872241	5F9-2_peak_343	141	.	7.66024	14.112	9.35762	394
1	248522875	248523364	Zm00001d033049	Zm00001d033049_T001	+	1	248522734	248523359	5F9-2_peak_345	94	.	6.63881	9.49283	5.47991	276
1	249491415	249495004	Zm00001d033071	Zm00001d033071_T001	-	1	249491940	249492274	5F9-2_peak_347	79	.	5.73571	7.98941	4.21982	289
1	249491415	249495004	Zm00001d033071	Zm00001d033071_T001	-	1	249494906	249495990	5F9-2_peak_348	94	.	6.93984	9.49283	5.47991	579
1	249851630	249854079	Zm00001d033080	Zm00001d033080_T001	+	1	249853219	249853738	5F9-2_peak_349	120	.	6.8112	12.0233	7.59549	149
1	250039691	250043320	Zm00001d033090	Zm00001d033090_T001	-	1	250042831	250043539	5F9-2_peak_350	142	.	8.94097	14.2486	9.47525	502
1	250039691	250043378	Zm00001d033090	Zm00001d033090_T002	-	1	250042831	250043539	5F9-2_peak_350	142	.	8.94097	14.2486	9.47525	502
1	252783268	252788908	Zm00001d033171	Zm00001d033171_T001	-	1	252788588	252788879	5F9-2_peak_352	94	.	6.39799	9.49283	5.47991	225
1	252784812	252788774	Zm00001d033171	Zm00001d033171_T002	-	1	252788588	252788879	5F9-2_peak_352	94	.	6.39799	9.49283	5.47991	225
1	252784815	252788738	Zm00001d033171	Zm00001d033171_T004	-	1	252788588	252788879	5F9-2_peak_352	94	.	6.39799	9.49283	5.47991	225
1	252784902	252788684	Zm00001d033171	Zm00001d033171_T005	-	1	252788588	252788879	5F9-2_peak_352	94	.	6.39799	9.49283	5.47991	225
1	252784919	252788908	Zm00001d033171	Zm00001d033171_T006	-	1	252788588	252788879	5F9-2_peak_352	94	.	6.39799	9.49283	5.47991	225
1	252788506	252796155	Zm00001d033172	Zm00001d033172_T001	+	1	252788588	252788879	5F9-2_peak_352	94	.	6.39799	9.49283	5.47991	225
1	252788506	252796248	Zm00001d033172	Zm00001d033172_T003	+	1	252788588	252788879	5F9-2_peak_352	94	.	6.39799	9.49283	5.47991	225
1	252788506	252796248	Zm00001d033172	Zm00001d033172_T002	+	1	252788588	252788879	5F9-2_peak_352	94	.	6.39799	9.49283	5.47991	225
1	252788929	252796172	Zm00001d033172	Zm00001d033172_T004	+	1	252788588	252788879	5F9-2_peak_352	94	.	6.39799	9.49283	5.47991	225
1	252788946	252796140	Zm00001d033172	Zm00001d033172_T005	+	1	252788588	252788879	5F9-2_peak_352	94	.	6.39799	9.49283	5.47991	225
1	252788956	252795945	Zm00001d033172	Zm00001d033172_T006	+	1	252788588	252788879	5F9-2_peak_352	94	.	6.39799	9.49283	5.47991	225
1	252789066	252796172	Zm00001d033172	Zm00001d033172_T007	+	1	252788588	252788879	5F9-2_peak_352	94	.	6.39799	9.49283	5.47991	225
1	252789066	252796175	Zm00001d033172	Zm00001d033172_T008	+	1	252788588	252788879	5F9-2_peak_352	94	.	6.39799	9.49283	5.47991	225
1	252789108	252796242	Zm00001d033172	Zm00001d033172_T009	+	1	252788588	252788879	5F9-2_peak_352	94	.	6.39799	9.49283	5.47991	225
1	257409780	257411752	Zm00001d033284	Zm00001d033284_T001	-	1	257413020	257413332	5F9-2_peak_355	102	.	7.48175	10.2487	6.08213	199
1	257754936	257766730	Zm00001d033291	Zm00001d033291_T004	+	1	257763274	257763543	5F9-2_peak_356	91	.	6.59856	9.15846	5.20836	157
1	257754936	257766730	Zm00001d033291	Zm00001d033291_T004	+	1	257768653	257769644	5F9-2_peak_357	89	.	5.87995	8.99807	5.08125	464
1	257754936	257766730	Zm00001d033291	Zm00001d033291_T003	+	1	257763274	257763543	5F9-2_peak_356	91	.	6.59856	9.15846	5.20836	157
1	257754936	257766730	Zm00001d033291	Zm00001d033291_T003	+	1	257768653	257769644	5F9-2_peak_357	89	.	5.87995	8.99807	5.08125	464
1	257763591	257766730	Zm00001d033291	Zm00001d033291_T007	+	1	257763274	257763543	5F9-2_peak_356	91	.	6.59856	9.15846	5.20836	157
1	257763591	257766730	Zm00001d033291	Zm00001d033291_T007	+	1	257768653	257769644	5F9-2_peak_357	89	.	5.87995	8.99807	5.08125	464
1	257763592	257766730	Zm00001d033291	Zm00001d033291_T008	+	1	257763274	257763543	5F9-2_peak_356	91	.	6.59856	9.15846	5.20836	157
1	257763592	257766730	Zm00001d033291	Zm00001d033291_T008	+	1	257768653	257769644	5F9-2_peak_357	89	.	5.87995	8.99807	5.08125	464
1	257767622	257772362	Zm00001d033292	Zm00001d033292_T001	-	1	257768653	257769644	5F9-2_peak_357	89	.	5.87995	8.99807	5.08125	464
1	257767622	257772369	Zm00001d033292	Zm00001d033292_T003	-	1	257768653	257769644	5F9-2_peak_357	89	.	5.87995	8.99807	5.08125	464
1	257767622	257772369	Zm00001d033292	Zm00001d033292_T004	-	1	257768653	257769644	5F9-2_peak_357	89	.	5.87995	8.99807	5.08125	464
1	257767622	257772369	Zm00001d033292	Zm00001d033292_T005	-	1	257768653	257769644	5F9-2_peak_357	89	.	5.87995	8.99807	5.08125	464
1	257767622	257772369	Zm00001d033292	Zm00001d033292_T002	-	1	257768653	257769644	5F9-2_peak_357	89	.	5.87995	8.99807	5.08125	464
1	257767820	257769119	Zm00001d033292	Zm00001d033292_T006	-	1	257768653	257769644	5F9-2_peak_357	89	.	5.87995	8.99807	5.08125	464
1	260339349	260340132	Zm00001d033363	Zm00001d033363_T001	+	1	260337221	260337502	5F9-2_peak_358	71	.	5.62503	7.19909	3.56559	277
1	260986514	261031603	Zm00001d033375	Zm00001d033375_T001	-	1	261033087	261033433	5F9-2_peak_359	61	.	4.12259	6.1435	2.70543	286
1	260986514	261031670	Zm00001d033375	Zm00001d033375_T003	-	1	261033087	261033433	5F9-2_peak_359	61	.	4.12259	6.1435	2.70543	286
1	260986514	261031670	Zm00001d033375	Zm00001d033375_T002	-	1	261033087	261033433	5F9-2_peak_359	61	.	4.12259	6.1435	2.70543	286
1	260986514	261031670	Zm00001d033375	Zm00001d033375_T004	-	1	261033087	261033433	5F9-2_peak_359	61	.	4.12259	6.1435	2.70543	286
1	260986539	261031670	Zm00001d033375	Zm00001d033375_T008	-	1	261033087	261033433	5F9-2_peak_359	61	.	4.12259	6.1435	2.70543	286
1	260998906	261031628	Zm00001d033375	Zm00001d033375_T040	-	1	261033087	261033433	5F9-2_peak_359	61	.	4.12259	6.1435	2.70543	286
1	260998906	261031665	Zm00001d033375	Zm00001d033375_T041	-	1	261033087	261033433	5F9-2_peak_359	61	.	4.12259	6.1435	2.70543	286
1	260998906	261031711	Zm00001d033375	Zm00001d033375_T043	-	1	261033087	261033433	5F9-2_peak_359	61	.	4.12259	6.1435	2.70543	286
1	260999969	261031665	Zm00001d033375	Zm00001d033375_T044	-	1	261033087	261033433	5F9-2_peak_359	61	.	4.12259	6.1435	2.70543	286
1	261124980	261127284	Zm00001d033382	Zm00001d033382_T001	+	1	261123873	261124161	5F9-2_peak_360	61	.	4.61786	6.1435	2.70543	79
1	263520018	263524584	Zm00001d033468	Zm00001d033468_T001	+	1	263524718	263525550	5F9-2_peak_362	80	.	5.32539	8.02858	4.21982	231
1	263524860	263525313	Zm00001d033469	Zm00001d033469_T001	-	1	263524718	263525550	5F9-2_peak_362	80	.	5.32539	8.02858	4.21982	231
1	263620527	263621882	Zm00001d033471	Zm00001d033471_T001	+	1	263621156	263621604	5F9-2_peak_364	99	.	5.82066	9.99257	5.87983	257
1	263622480	263627725	Zm00001d033472	Zm00001d033472_T001	-	1	263621156	263621604	5F9-2_peak_364	99	.	5.82066	9.99257	5.87983	257
1	263622502	263627661	Zm00001d033472	Zm00001d033472_T002	-	1	263621156	263621604	5F9-2_peak_364	99	.	5.82066	9.99257	5.87983	257
1	263622556	263627725	Zm00001d033472	Zm00001d033472_T003	-	1	263621156	263621604	5F9-2_peak_364	99	.	5.82066	9.99257	5.87983	257
1	263623550	263627725	Zm00001d033472	Zm00001d033472_T004	-	1	263621156	263621604	5F9-2_peak_364	99	.	5.82066	9.99257	5.87983	257
1	267434893	267435724	Zm00001d033574	Zm00001d033574_T001	-	1	267436199	267436615	5F9-2_peak_366	110	.	7.4215	11.0471	6.79731	225
1	269012383	269014829	Zm00001d033620	Zm00001d033620_T001	-	1	269014918	269015498	5F9-2_peak_367	94	.	7.12046	9.49283	5.47991	207
1	269012498	269014829	Zm00001d033620	Zm00001d033620_T002	-	1	269014918	269015498	5F9-2_peak_367	94	.	7.12046	9.49283	5.47991	207
1	269015050	269019380	Zm00001d033621	Zm00001d033621_T001	+	1	269014918	269015498	5F9-2_peak_367	94	.	7.12046	9.49283	5.47991	207
1	269322705	269325729	Zm00001d033633	Zm00001d033633_T001	+	1	269324723	269325410	5F9-2_peak_368	77	.	4.68943	7.70338	4.04252	155
1	269323007	269325701	Zm00001d033633	Zm00001d033633_T002	+	1	269324723	269325410	5F9-2_peak_368	77	.	4.68943	7.70338	4.04252	155
1	271169680	271173500	Zm00001d033684	Zm00001d033684_T001	-	1	271173098	271173485	5F9-2_peak_370	94	.	7.06026	9.49283	5.47991	218
1	271169682	271173500	Zm00001d033684	Zm00001d033684_T002	-	1	271173098	271173485	5F9-2_peak_370	94	.	7.06026	9.49283	5.47991	218
1	271743415	271748510	Zm00001d033705	Zm00001d033705_T001	-	1	271749146	271749786	5F9-2_peak_371	99	.	6.10367	9.99257	5.87983	329
1	271744405	271748692	Zm00001d033705	Zm00001d033705_T002	-	1	271749146	271749786	5F9-2_peak_371	99	.	6.10367	9.99257	5.87983	329
1	271994540	271996227	Zm00001d033714	Zm00001d033714_T001	+	1	271994089	271994943	5F9-2_peak_372	50	.	3.75021	5.08049	1.90488	190
1	272708765	272711777	Zm00001d033748	Zm00001d033748_T001	-	1	272713430	272713810	5F9-2_peak_373	65	.	5.43468	6.54354	3.03992	181
1	274041148	274044880	Zm00001d033797	Zm00001d033797_T001	-	1	274045096	274045563	5F9-2_peak_374	93	.	5.6094	9.31879	5.35074	237
1	274041151	274045067	Zm00001d033797	Zm00001d033797_T002	-	1	274045096	274045563	5F9-2_peak_374	93	.	5.6094	9.31879	5.35074	237
1	274041283	274045067	Zm00001d033797	Zm00001d033797_T003	-	1	274045096	274045563	5F9-2_peak_374	93	.	5.6094	9.31879	5.35074	237
1	274078396	274085718	Zm00001d033799	Zm00001d033799_T001	-	1	274086537	274086886	5F9-2_peak_375	111	.	6.81398	11.1251	6.85271	143
1	274078396	274085766	Zm00001d033799	Zm00001d033799_T003	-	1	274086537	274086886	5F9-2_peak_375	111	.	6.81398	11.1251	6.85271	143
1	274078396	274085766	Zm00001d033799	Zm00001d033799_T002	-	1	274086537	274086886	5F9-2_peak_375	111	.	6.81398	11.1251	6.85271	143
1	274078831	274085635	Zm00001d033799	Zm00001d033799_T009	-	1	274086537	274086886	5F9-2_peak_375	111	.	6.81398	11.1251	6.85271	143
1	274078837	274085541	Zm00001d033799	Zm00001d033799_T013	-	1	274086537	274086886	5F9-2_peak_375	111	.	6.81398	11.1251	6.85271	143
1	274078840	274085538	Zm00001d033799	Zm00001d033799_T015	-	1	274086537	274086886	5F9-2_peak_375	111	.	6.81398	11.1251	6.85271	143
1	274078840	274085672	Zm00001d033799	Zm00001d033799_T017	-	1	274086537	274086886	5F9-2_peak_375	111	.	6.81398	11.1251	6.85271	143
1	274078841	274085766	Zm00001d033799	Zm00001d033799_T019	-	1	274086537	274086886	5F9-2_peak_375	111	.	6.81398	11.1251	6.85271	143
1	274078842	274085596	Zm00001d033799	Zm00001d033799_T021	-	1	274086537	274086886	5F9-2_peak_375	111	.	6.81398	11.1251	6.85271	143
1	274078845	274085567	Zm00001d033799	Zm00001d033799_T022	-	1	274086537	274086886	5F9-2_peak_375	111	.	6.81398	11.1251	6.85271	143
1	274078846	274085541	Zm00001d033799	Zm00001d033799_T025	-	1	274086537	274086886	5F9-2_peak_375	111	.	6.81398	11.1251	6.85271	143
1	274078873	274085766	Zm00001d033799	Zm00001d033799_T028	-	1	274086537	274086886	5F9-2_peak_375	111	.	6.81398	11.1251	6.85271	143
1	275326335	275326923	Zm00001d033835	Zm00001d033835_T001	-	1	275326420	275326887	5F9-2_peak_376	71	.	5.97785	7.18141	3.54869	457
1	275362863	275366267	Zm00001d033836	Zm00001d033836_T001	+	1	275362749	275363098	5F9-2_peak_377	95	.	6.76157	9.50417	5.47991	117
1	275938956	275955192	Zm00001d033855	Zm00001d033855_T001	-	1	275955396	275955655	5F9-2_peak_381	65	.	5.01324	6.54354	3.03992	134
1	275938956	275955192	Zm00001d033855	Zm00001d033855_T002	-	1	275955396	275955655	5F9-2_peak_381	65	.	5.01324	6.54354	3.03992	134
1	275938991	275954415	Zm00001d033855	Zm00001d033855_T003	-	1	275955396	275955655	5F9-2_peak_381	65	.	5.01324	6.54354	3.03992	134
1	275938992	275955287	Zm00001d033855	Zm00001d033855_T004	-	1	275955396	275955655	5F9-2_peak_381	65	.	5.01324	6.54354	3.03992	134
1	279336318	279336819	Zm00001d033943	Zm00001d033943_T001	+	1	279334382	279334975	5F9-2_peak_386	65	.	5.31427	6.54354	3.03992	59
1	279336318	279336819	Zm00001d033943	Zm00001d033943_T001	+	1	279337060	279337351	5F9-2_peak_387	110	.	7.88246	11.0766	6.8114	110
1	279587674	279592647	Zm00001d033955	Zm00001d033955_T001	+	1	279587730	279588120	5F9-2_peak_388	92	.	6.67575	9.2689	5.30609	130
1	279587674	279592647	Zm00001d033955	Zm00001d033955_T001	+	1	279592464	279592868	5F9-2_peak_389	129	.	8.25408	12.9494	8.37448	126
1	279587674	279592647	Zm00001d033955	Zm00001d033955_T002	+	1	279587730	279588120	5F9-2_peak_388	92	.	6.67575	9.2689	5.30609	130
1	279587674	279592647	Zm00001d033955	Zm00001d033955_T002	+	1	279592464	279592868	5F9-2_peak_389	129	.	8.25408	12.9494	8.37448	126
1	279603783	279609493	Zm00001d033957	Zm00001d033957_T001	+	1	279603364	279604026	5F9-2_peak_390	121	.	6.41337	12.1886	7.74723	221
1	279603783	279609495	Zm00001d033957	Zm00001d033957_T002	+	1	279603364	279604026	5F9-2_peak_390	121	.	6.41337	12.1886	7.74723	221
1	279604460	279608666	Zm00001d033957	Zm00001d033957_T003	+	1	279603364	279604026	5F9-2_peak_390	121	.	6.41337	12.1886	7.74723	221
1	279605647	279609495	Zm00001d033957	Zm00001d033957_T005	+	1	279603364	279604026	5F9-2_peak_390	121	.	6.41337	12.1886	7.74723	221
1	280368695	280370932	Zm00001d033987	Zm00001d033987_T001	-	1	280370920	280371179	5F9-2_peak_393	124	.	8.08295	12.455	7.98337	120
1	280552163	280556355	Zm00001d033991	Zm00001d033991_T001	+	1	280556185	280556611	5F9-2_peak_394	62	.	4.79728	6.2369	2.77247	95
1	280552170	280556454	Zm00001d033991	Zm00001d033991_T002	+	1	280556185	280556611	5F9-2_peak_394	62	.	4.79728	6.2369	2.77247	95
1	280773581	280776873	Zm00001d034001	Zm00001d034001_T001	+	1	280773548	280773903	5F9-2_peak_395	107	.	6.86562	10.7177	6.4967	186
1	280773602	280776805	Zm00001d034001	Zm00001d034001_T002	+	1	280773548	280773903	5F9-2_peak_395	107	.	6.86562	10.7177	6.4967	186
1	280773609	280776873	Zm00001d034001	Zm00001d034001_T003	+	1	280773548	280773903	5F9-2_peak_395	107	.	6.86562	10.7177	6.4967	186
1	281031811	281037527	Zm00001d034006	Zm00001d034006_T001	+	1	281032837	281033278	5F9-2_peak_396	107	.	6.45478	10.7177	6.4967	195
1	281031811	281037527	Zm00001d034006	Zm00001d034006_T002	+	1	281032837	281033278	5F9-2_peak_396	107	.	6.45478	10.7177	6.4967	195
1	283401533	283407222	Zm00001d034076	Zm00001d034076_T001	+	1	283403007	283403557	5F9-2_peak_398	72	.	5.40919	7.2204	3.5854	177
1	283401533	283408034	Zm00001d034076	Zm00001d034076_T002	+	1	283403007	283403557	5F9-2_peak_398	72	.	5.40919	7.2204	3.5854	177
1	283401554	283407176	Zm00001d034076	Zm00001d034076_T003	+	1	283403007	283403557	5F9-2_peak_398	72	.	5.40919	7.2204	3.5854	177
1	283651337	283654333	Zm00001d034085	Zm00001d034085_T001	-	1	283655081	283655683	5F9-2_peak_399	100	.	6.5112	10.0489	5.92571	422
1	283651337	283654633	Zm00001d034085	Zm00001d034085_T002	-	1	283655081	283655683	5F9-2_peak_399	100	.	6.5112	10.0489	5.92571	422
1	283651337	283654633	Zm00001d034085	Zm00001d034085_T003	-	1	283655081	283655683	5F9-2_peak_399	100	.	6.5112	10.0489	5.92571	422
1	283651478	283654606	Zm00001d034085	Zm00001d034085_T004	-	1	283655081	283655683	5F9-2_peak_399	100	.	6.5112	10.0489	5.92571	422
1	283965373	283967072	Zm00001d034097	Zm00001d034097_T001	+	1	283967171	283967588	5F9-2_peak_400	99	.	5.96217	9.99257	5.87983	235
1	284123643	284126710	Zm00001d034106	Zm00001d034106_T001	+	1	284128088	284128505	5F9-2_peak_401	80	.	5.18389	8.02858	4.21982	236
1	284127281	284129120	Zm00001d034107	Zm00001d034107_T001	+	1	284128088	284128505	5F9-2_peak_401	80	.	5.18389	8.02858	4.21982	236
1	284686235	284687788	Zm00001d034128	Zm00001d034128_T001	+	1	284687726	284688000	5F9-2_peak_404	80	.	4.97163	8.02858	4.21982	122
1	284692620	284695285	Zm00001d034129	Zm00001d034129_T001	+	1	284691665	284692210	5F9-2_peak_405	78	.	5.583	7.83726	4.15459	372
1	284692971	284695279	Zm00001d034129	Zm00001d034129_T002	+	1	284691665	284692210	5F9-2_peak_405	78	.	5.583	7.83726	4.15459	372
1	285024080	285024917	Zm00001d034145	Zm00001d034145_T001	-	1	285022771	285024185	5F9-2_peak_406	125	.	7.54731	12.5229	8.02623	190
1	285024080	285024917	Zm00001d034145	Zm00001d034145_T001	-	1	285024782	285025442	5F9-2_peak_407	76	.	4.47085	7.66459	4.00482	452
1	285024080	285024917	Zm00001d034145	Zm00001d034145_T001	-	1	285025872	285026160	5F9-2_peak_408	69	.	5.37878	6.92314	3.38494	176
1	285033161	285036599	Zm00001d034148	Zm00001d034148_T001	-	1	285036318	285036668	5F9-2_peak_409	94	.	7.06026	9.49283	5.47991	156
1	285470389	285471475	Zm00001d034163	Zm00001d034163_T001	-	1	285472859	285473206	5F9-2_peak_410	54	.	4.53753	5.40202	2.13852	270
1	285863973	285871788	Zm00001d034181	Zm00001d034181_T001	+	1	285863607	285863912	5F9-2_peak_412	51	.	4.77241	5.16394	1.94792	228
1	286077536	286080360	Zm00001d034188	Zm00001d034188_T001	+	1	286077433	286077811	5F9-2_peak_413	94	.	7.12046	9.49283	5.47991	132
1	286077536	286080394	Zm00001d034188	Zm00001d034188_T002	+	1	286077433	286077811	5F9-2_peak_413	94	.	7.12046	9.49283	5.47991	132
1	286077629	286079336	Zm00001d034188	Zm00001d034188_T003	+	1	286077433	286077811	5F9-2_peak_413	94	.	7.12046	9.49283	5.47991	132
1	286077717	286080195	Zm00001d034188	Zm00001d034188_T004	+	1	286077433	286077811	5F9-2_peak_413	94	.	7.12046	9.49283	5.47991	132
1	286353332	286353964	Zm00001d034197	Zm00001d034197_T001	+	1	286352619	286354249	5F9-2_peak_416	323	.	15.9383	32.3098	25.3183	471
1	286425310	286425868	Zm00001d034199	Zm00001d034199_T001	+	1	286424505	286424956	5F9-2_peak_417	59	.	4.82506	5.97741	2.63164	450
1	286738441	286742476	Zm00001d034205	Zm00001d034205_T001	-	1	286736580	286736855	5F9-2_peak_418	97	.	6.86867	9.7712	5.72381	159
1	286738441	286742476	Zm00001d034205	Zm00001d034205_T001	-	1	286743967	286744666	5F9-2_peak_419	112	.	6.31287	11.2084	6.92992	204
1	286978888	286980925	Zm00001d034217	Zm00001d034217_T001	+	1	286978199	286979980	5F9-2_peak_421	141	.	8.29702	14.112	9.35762	449
1	290916308	290917229	Zm00001d034365	Zm00001d034365_T001	+	1	290916877	290917382	5F9-2_peak_424	71	.	5.67712	7.18141	3.54869	347
1	291096650	291105608	Zm00001d034371	Zm00001d034371_T001	+	1	291107320	291107612	5F9-2_peak_425	67	.	5.01908	6.71626	3.19591	247
1	291096766	291105612	Zm00001d034371	Zm00001d034371_T002	+	1	291107320	291107612	5F9-2_peak_425	67	.	5.01908	6.71626	3.19591	247
1	291107390	291111360	Zm00001d034372	Zm00001d034372_T002	+	1	291107320	291107612	5F9-2_peak_425	67	.	5.01908	6.71626	3.19591	247
1	291107390	291111360	Zm00001d034372	Zm00001d034372_T001	+	1	291107320	291107612	5F9-2_peak_425	67	.	5.01908	6.71626	3.19591	247
1	292764824	292765994	Zm00001d034427	Zm00001d034427_T001	-	1	292763533	292764069	5F9-2_peak_426	76	.	4.43316	7.66459	4.00482	397
1	292905092	292909150	Zm00001d034433	Zm00001d034433_T001	+	1	292909691	292910252	5F9-2_peak_427	129	.	7.85212	12.9121	8.34342	374
1	292905092	292909274	Zm00001d034433	Zm00001d034433_T002	+	1	292909691	292910252	5F9-2_peak_427	129	.	7.85212	12.9121	8.34342	374
1	292905092	292912832	Zm00001d034433	Zm00001d034433_T003	+	1	292909691	292910252	5F9-2_peak_427	129	.	7.85212	12.9121	8.34342	374
1	292905154	292912832	Zm00001d034433	Zm00001d034433_T004	+	1	292909691	292910252	5F9-2_peak_427	129	.	7.85212	12.9121	8.34342	374
1	292905169	292909032	Zm00001d034433	Zm00001d034433_T005	+	1	292909691	292910252	5F9-2_peak_427	129	.	7.85212	12.9121	8.34342	374
1	292905169	292909267	Zm00001d034433	Zm00001d034433_T007	+	1	292909691	292910252	5F9-2_peak_427	129	.	7.85212	12.9121	8.34342	374
1	292905225	292909152	Zm00001d034433	Zm00001d034433_T008	+	1	292909691	292910252	5F9-2_peak_427	129	.	7.85212	12.9121	8.34342	374
1	292905272	292909151	Zm00001d034433	Zm00001d034433_T009	+	1	292909691	292910252	5F9-2_peak_427	129	.	7.85212	12.9121	8.34342	374
1	292909949	292912832	Zm00001d034433	Zm00001d034433_T010	+	1	292909691	292910252	5F9-2_peak_427	129	.	7.85212	12.9121	8.34342	374
1	293191446	293193368	Zm00001d034444	Zm00001d034444_T001	+	1	293191131	293191399	5F9-2_peak_428	75	.	4.98129	7.53305	3.87514	125
1	293191446	293193641	Zm00001d034444	Zm00001d034444_T002	+	1	293191131	293191399	5F9-2_peak_428	75	.	4.98129	7.53305	3.87514	125
1	294118391	294119816	Zm00001d034479	Zm00001d034479_T001	+	1	294118326	294118645	5F9-2_peak_429	79	.	5.6153	7.98941	4.21982	91
1	294256801	294261018	Zm00001d034487	Zm00001d034487_T001	+	1	294260856	294261345	5F9-2_peak_430	124	.	8.13307	12.455	7.98337	340
1	294256993	294261060	Zm00001d034487	Zm00001d034487_T002	+	1	294260856	294261345	5F9-2_peak_430	124	.	8.13307	12.455	7.98337	340
1	294666400	294669418	Zm00001d034496	Zm00001d034496_T001	+	1	294670270	294670988	5F9-2_peak_431	76	.	4.26358	7.66459	4.00482	274
1	294670632	294671379	Zm00001d034497	Zm00001d034497_T001	+	1	294670270	294670988	5F9-2_peak_431	76	.	4.26358	7.66459	4.00482	274
1	294670632	294671379	Zm00001d034497	Zm00001d034497_T001	+	1	294671823	294672105	5F9-2_peak_432	53	.	4.32979	5.35907	2.13602	119
1	294670632	294671495	Zm00001d034497	Zm00001d034497_T002	+	1	294670270	294670988	5F9-2_peak_431	76	.	4.26358	7.66459	4.00482	274
1	294670632	294671495	Zm00001d034497	Zm00001d034497_T002	+	1	294671823	294672105	5F9-2_peak_432	53	.	4.32979	5.35907	2.13602	119
1	294670632	294671503	Zm00001d034497	Zm00001d034497_T003	+	1	294670270	294670988	5F9-2_peak_431	76	.	4.26358	7.66459	4.00482	274
1	294670632	294671503	Zm00001d034497	Zm00001d034497_T003	+	1	294671823	294672105	5F9-2_peak_432	53	.	4.32979	5.35907	2.13602	119
1	294977405	294980797	Zm00001d034508	Zm00001d034508_T001	-	1	294980969	294981373	5F9-2_peak_433	69	.	5.36152	6.95302	3.39391	326
1	294981880	294987978	Zm00001d034509	Zm00001d034509_T002	-	1	294980969	294981373	5F9-2_peak_433	69	.	5.36152	6.95302	3.39391	326
1	294981880	294987978	Zm00001d034509	Zm00001d034509_T001	-	1	294980969	294981373	5F9-2_peak_433	69	.	5.36152	6.95302	3.39391	326
1	294982012	294985701	Zm00001d034509	Zm00001d034509_T003	-	1	294980969	294981373	5F9-2_peak_433	69	.	5.36152	6.95302	3.39391	326
1	294982047	294986508	Zm00001d034509	Zm00001d034509_T004	-	1	294980969	294981373	5F9-2_peak_433	69	.	5.36152	6.95302	3.39391	326
1	294982575	294987978	Zm00001d034509	Zm00001d034509_T005	-	1	294980969	294981373	5F9-2_peak_433	69	.	5.36152	6.95302	3.39391	326
1	295309846	295310533	Zm00001d034514	Zm00001d034514_T001	+	1	295309514	295310294	5F9-2_peak_434	95	.	6.23776	9.50417	5.47991	422
1	295590810	295593737	Zm00001d034518	Zm00001d034518_T001	-	1	295594272	295594609	5F9-2_peak_435	80	.	4.90088	8.02858	4.21982	140
1	295590834	295593717	Zm00001d034518	Zm00001d034518_T002	-	1	295594272	295594609	5F9-2_peak_435	80	.	4.90088	8.02858	4.21982	140
1	295590883	295592791	Zm00001d034518	Zm00001d034518_T003	-	1	295594272	295594609	5F9-2_peak_435	80	.	4.90088	8.02858	4.21982	140
1	295595607	295603239	Zm00001d034519	Zm00001d034519_T001	-	1	295594272	295594609	5F9-2_peak_435	80	.	4.90088	8.02858	4.21982	140
1	295595655	295601712	Zm00001d034519	Zm00001d034519_T002	-	1	295594272	295594609	5F9-2_peak_435	80	.	4.90088	8.02858	4.21982	140
1	295621566	295632083	Zm00001d034524	Zm00001d034524_T001	-	1	295632622	295633299	5F9-2_peak_436	65	.	5.13365	6.54354	3.03992	121
1	295621566	295632863	Zm00001d034524	Zm00001d034524_T002	-	1	295632622	295633299	5F9-2_peak_436	65	.	5.13365	6.54354	3.03992	121
1	295633172	295636319	Zm00001d034525	Zm00001d034525_T001	+	1	295632622	295633299	5F9-2_peak_436	65	.	5.13365	6.54354	3.03992	121
1	295633204	295636011	Zm00001d034525	Zm00001d034525_T002	+	1	295632622	295633299	5F9-2_peak_436	65	.	5.13365	6.54354	3.03992	121
1	295633242	295636011	Zm00001d034525	Zm00001d034525_T003	+	1	295632622	295633299	5F9-2_peak_436	65	.	5.13365	6.54354	3.03992	121
1	296175630	296185018	Zm00001d034555	Zm00001d034555_T001	+	1	296173707	296174366	5F9-2_peak_437	162	.	8.72153	16.2517	11.1886	192
1	296175644	296185009	Zm00001d034555	Zm00001d034555_T002	+	1	296173707	296174366	5F9-2_peak_437	162	.	8.72153	16.2517	11.1886	192
1	296175658	296179137	Zm00001d034555	Zm00001d034555_T003	+	1	296173707	296174366	5F9-2_peak_437	162	.	8.72153	16.2517	11.1886	192
1	296175658	296185018	Zm00001d034555	Zm00001d034555_T004	+	1	296173707	296174366	5F9-2_peak_437	162	.	8.72153	16.2517	11.1886	192
1	296175658	296185064	Zm00001d034555	Zm00001d034555_T005	+	1	296173707	296174366	5F9-2_peak_437	162	.	8.72153	16.2517	11.1886	192
1	296175658	296185070	Zm00001d034555	Zm00001d034555_T006	+	1	296173707	296174366	5F9-2_peak_437	162	.	8.72153	16.2517	11.1886	192
1	296175662	296182238	Zm00001d034555	Zm00001d034555_T007	+	1	296173707	296174366	5F9-2_peak_437	162	.	8.72153	16.2517	11.1886	192
1	296175662	296184962	Zm00001d034555	Zm00001d034555_T008	+	1	296173707	296174366	5F9-2_peak_437	162	.	8.72153	16.2517	11.1886	192
1	296175662	296185015	Zm00001d034555	Zm00001d034555_T009	+	1	296173707	296174366	5F9-2_peak_437	162	.	8.72153	16.2517	11.1886	192
1	296175662	296185018	Zm00001d034555	Zm00001d034555_T010	+	1	296173707	296174366	5F9-2_peak_437	162	.	8.72153	16.2517	11.1886	192
1	296175662	296185018	Zm00001d034555	Zm00001d034555_T012	+	1	296173707	296174366	5F9-2_peak_437	162	.	8.72153	16.2517	11.1886	192
1	296175662	296185018	Zm00001d034555	Zm00001d034555_T011	+	1	296173707	296174366	5F9-2_peak_437	162	.	8.72153	16.2517	11.1886	192
1	296175662	296185045	Zm00001d034555	Zm00001d034555_T013	+	1	296173707	296174366	5F9-2_peak_437	162	.	8.72153	16.2517	11.1886	192
1	296175662	296185066	Zm00001d034555	Zm00001d034555_T014	+	1	296173707	296174366	5F9-2_peak_437	162	.	8.72153	16.2517	11.1886	192
1	296175662	296185067	Zm00001d034555	Zm00001d034555_T015	+	1	296173707	296174366	5F9-2_peak_437	162	.	8.72153	16.2517	11.1886	192
1	296175662	296185070	Zm00001d034555	Zm00001d034555_T016	+	1	296173707	296174366	5F9-2_peak_437	162	.	8.72153	16.2517	11.1886	192
1	296175663	296185017	Zm00001d034555	Zm00001d034555_T017	+	1	296173707	296174366	5F9-2_peak_437	162	.	8.72153	16.2517	11.1886	192
1	296175664	296185067	Zm00001d034555	Zm00001d034555_T018	+	1	296173707	296174366	5F9-2_peak_437	162	.	8.72153	16.2517	11.1886	192
1	296175696	296185018	Zm00001d034555	Zm00001d034555_T019	+	1	296173707	296174366	5F9-2_peak_437	162	.	8.72153	16.2517	11.1886	192
1	296175712	296185018	Zm00001d034555	Zm00001d034555_T020	+	1	296173707	296174366	5F9-2_peak_437	162	.	8.72153	16.2517	11.1886	192
1	296175712	296185067	Zm00001d034555	Zm00001d034555_T021	+	1	296173707	296174366	5F9-2_peak_437	162	.	8.72153	16.2517	11.1886	192
1	296175733	296185017	Zm00001d034555	Zm00001d034555_T022	+	1	296173707	296174366	5F9-2_peak_437	162	.	8.72153	16.2517	11.1886	192
1	296175735	296185064	Zm00001d034555	Zm00001d034555_T023	+	1	296173707	296174366	5F9-2_peak_437	162	.	8.72153	16.2517	11.1886	192
1	296175766	296185008	Zm00001d034555	Zm00001d034555_T024	+	1	296173707	296174366	5F9-2_peak_437	162	.	8.72153	16.2517	11.1886	192
1	296175853	296184963	Zm00001d034555	Zm00001d034555_T025	+	1	296173707	296174366	5F9-2_peak_437	162	.	8.72153	16.2517	11.1886	192
1	296175853	296185023	Zm00001d034555	Zm00001d034555_T026	+	1	296173707	296174366	5F9-2_peak_437	162	.	8.72153	16.2517	11.1886	192
1	296175909	296181999	Zm00001d034555	Zm00001d034555_T027	+	1	296173707	296174366	5F9-2_peak_437	162	.	8.72153	16.2517	11.1886	192
1	296175929	296184993	Zm00001d034555	Zm00001d034555_T028	+	1	296173707	296174366	5F9-2_peak_437	162	.	8.72153	16.2517	11.1886	192
1	296175949	296185018	Zm00001d034555	Zm00001d034555_T029	+	1	296173707	296174366	5F9-2_peak_437	162	.	8.72153	16.2517	11.1886	192
1	296176100	296185018	Zm00001d034555	Zm00001d034555_T030	+	1	296173707	296174366	5F9-2_peak_437	162	.	8.72153	16.2517	11.1886	192
1	296176179	296185064	Zm00001d034555	Zm00001d034555_T037	+	1	296173707	296174366	5F9-2_peak_437	162	.	8.72153	16.2517	11.1886	192
1	296176179	296185067	Zm00001d034555	Zm00001d034555_T041	+	1	296173707	296174366	5F9-2_peak_437	162	.	8.72153	16.2517	11.1886	192
1	296437167	296441115	Zm00001d034562	Zm00001d034562_T001	+	1	296440578	296440965	5F9-2_peak_438	78	.	5.71395	7.83726	4.15459	89
1	296437301	296441228	Zm00001d034562	Zm00001d034562_T002	+	1	296440578	296440965	5F9-2_peak_438	78	.	5.71395	7.83726	4.15459	89
1	296437301	296441398	Zm00001d034562	Zm00001d034562_T003	+	1	296440578	296440965	5F9-2_peak_438	78	.	5.71395	7.83726	4.15459	89
1	297445059	297449518	Zm00001d034597	Zm00001d034597_T001	-	1	297444223	297444812	5F9-2_peak_441	126	.	7.89271	12.6181	8.08634	226
1	297445059	297449557	Zm00001d034597	Zm00001d034597_T002	-	1	297444223	297444812	5F9-2_peak_441	126	.	7.89271	12.6181	8.08634	226
1	297445076	297449538	Zm00001d034597	Zm00001d034597_T003	-	1	297444223	297444812	5F9-2_peak_441	126	.	7.89271	12.6181	8.08634	226
1	297445088	297449538	Zm00001d034597	Zm00001d034597_T004	-	1	297444223	297444812	5F9-2_peak_441	126	.	7.89271	12.6181	8.08634	226
1	297445091	297447661	Zm00001d034597	Zm00001d034597_T005	-	1	297444223	297444812	5F9-2_peak_441	126	.	7.89271	12.6181	8.08634	226
1	297445091	297448535	Zm00001d034597	Zm00001d034597_T006	-	1	297444223	297444812	5F9-2_peak_441	126	.	7.89271	12.6181	8.08634	226
1	297445091	297449584	Zm00001d034597	Zm00001d034597_T007	-	1	297444223	297444812	5F9-2_peak_441	126	.	7.89271	12.6181	8.08634	226
1	297445097	297446744	Zm00001d034597	Zm00001d034597_T008	-	1	297444223	297444812	5F9-2_peak_441	126	.	7.89271	12.6181	8.08634	226
1	297601945	297603764	Zm00001d034601	Zm00001d034601_T001	+	1	297600204	297600661	5F9-2_peak_442	110	.	7.4215	11.0471	6.79731	224
1	297601945	297603764	Zm00001d034601	Zm00001d034601_T001	+	1	297601531	297602309	5F9-2_peak_443	155	.	9.54199	15.5756	10.6572	165
1	297601945	297603764	Zm00001d034601	Zm00001d034601_T001	+	1	297602881	297603461	5F9-2_peak_444	65	.	5.43468	6.54354	3.03992	163
1	297605176	297611407	Zm00001d034602	Zm00001d034602_T001	-	1	297602881	297603461	5F9-2_peak_444	65	.	5.43468	6.54354	3.03992	163
1	297605176	297611407	Zm00001d034602	Zm00001d034602_T002	-	1	297602881	297603461	5F9-2_peak_444	65	.	5.43468	6.54354	3.03992	163
1	297605180	297611285	Zm00001d034602	Zm00001d034602_T003	-	1	297602881	297603461	5F9-2_peak_444	65	.	5.43468	6.54354	3.03992	163
1	297605188	297609099	Zm00001d034602	Zm00001d034602_T004	-	1	297602881	297603461	5F9-2_peak_444	65	.	5.43468	6.54354	3.03992	163
1	297605349	297609455	Zm00001d034602	Zm00001d034602_T005	-	1	297602881	297603461	5F9-2_peak_444	65	.	5.43468	6.54354	3.03992	163
1	297605444	297611285	Zm00001d034602	Zm00001d034602_T006	-	1	297602881	297603461	5F9-2_peak_444	65	.	5.43468	6.54354	3.03992	163
1	297848872	297849262	Zm00001d034611	Zm00001d034611_T001	+	1	297848316	297848627	5F9-2_peak_445	65	.	5.01324	6.54354	3.03992	26
1	298580971	298582430	Zm00001d034635	Zm00001d034635_T001	-	1	298581850	298582403	5F9-2_peak_446	61	.	4.68862	6.1435	2.70543	293
1	298581025	298582409	Zm00001d034635	Zm00001d034635_T002	-	1	298581850	298582403	5F9-2_peak_446	61	.	4.68862	6.1435	2.70543	293
1	298682826	298693327	Zm00001d034640	Zm00001d034640_T002	+	1	298693642	298694154	5F9-2_peak_447	100	.	5.24342	10.0802	5.95563	331
1	298682826	298693357	Zm00001d034640	Zm00001d034640_T003	+	1	298693642	298694154	5F9-2_peak_447	100	.	5.24342	10.0802	5.95563	331
1	298682832	298693315	Zm00001d034640	Zm00001d034640_T005	+	1	298693642	298694154	5F9-2_peak_447	100	.	5.24342	10.0802	5.95563	331
1	298682837	298693149	Zm00001d034640	Zm00001d034640_T008	+	1	298693642	298694154	5F9-2_peak_447	100	.	5.24342	10.0802	5.95563	331
1	298682837	298693259	Zm00001d034640	Zm00001d034640_T009	+	1	298693642	298694154	5F9-2_peak_447	100	.	5.24342	10.0802	5.95563	331
1	298682837	298693312	Zm00001d034640	Zm00001d034640_T012	+	1	298693642	298694154	5F9-2_peak_447	100	.	5.24342	10.0802	5.95563	331
1	298682837	298693331	Zm00001d034640	Zm00001d034640_T013	+	1	298693642	298694154	5F9-2_peak_447	100	.	5.24342	10.0802	5.95563	331
1	298682844	298693150	Zm00001d034640	Zm00001d034640_T014	+	1	298693642	298694154	5F9-2_peak_447	100	.	5.24342	10.0802	5.95563	331
1	298682844	298693257	Zm00001d034640	Zm00001d034640_T016	+	1	298693642	298694154	5F9-2_peak_447	100	.	5.24342	10.0802	5.95563	331
1	298682844	298693330	Zm00001d034640	Zm00001d034640_T017	+	1	298693642	298694154	5F9-2_peak_447	100	.	5.24342	10.0802	5.95563	331
1	298682856	298693327	Zm00001d034640	Zm00001d034640_T020	+	1	298693642	298694154	5F9-2_peak_447	100	.	5.24342	10.0802	5.95563	331
1	298682862	298693154	Zm00001d034640	Zm00001d034640_T021	+	1	298693642	298694154	5F9-2_peak_447	100	.	5.24342	10.0802	5.95563	331
1	298682867	298693307	Zm00001d034640	Zm00001d034640_T022	+	1	298693642	298694154	5F9-2_peak_447	100	.	5.24342	10.0802	5.95563	331
1	298682868	298693209	Zm00001d034640	Zm00001d034640_T023	+	1	298693642	298694154	5F9-2_peak_447	100	.	5.24342	10.0802	5.95563	331
1	298682868	298693242	Zm00001d034640	Zm00001d034640_T024	+	1	298693642	298694154	5F9-2_peak_447	100	.	5.24342	10.0802	5.95563	331
1	298682868	298693259	Zm00001d034640	Zm00001d034640_T025	+	1	298693642	298694154	5F9-2_peak_447	100	.	5.24342	10.0802	5.95563	331
1	298682868	298693327	Zm00001d034640	Zm00001d034640_T026	+	1	298693642	298694154	5F9-2_peak_447	100	.	5.24342	10.0802	5.95563	331
1	298682908	298693240	Zm00001d034640	Zm00001d034640_T027	+	1	298693642	298694154	5F9-2_peak_447	100	.	5.24342	10.0802	5.95563	331
1	298683957	298693357	Zm00001d034640	Zm00001d034640_T028	+	1	298693642	298694154	5F9-2_peak_447	100	.	5.24342	10.0802	5.95563	331
1	298684351	298693275	Zm00001d034640	Zm00001d034640_T029	+	1	298693642	298694154	5F9-2_peak_447	100	.	5.24342	10.0802	5.95563	331
1	298685823	298693330	Zm00001d034640	Zm00001d034640_T031	+	1	298693642	298694154	5F9-2_peak_447	100	.	5.24342	10.0802	5.95563	331
1	298686119	298693125	Zm00001d034640	Zm00001d034640_T032	+	1	298693642	298694154	5F9-2_peak_447	100	.	5.24342	10.0802	5.95563	331
1	298686731	298693228	Zm00001d034640	Zm00001d034640_T033	+	1	298693642	298694154	5F9-2_peak_447	100	.	5.24342	10.0802	5.95563	331
1	298688015	298693355	Zm00001d034640	Zm00001d034640_T034	+	1	298693642	298694154	5F9-2_peak_447	100	.	5.24342	10.0802	5.95563	331
1	298688212	298693324	Zm00001d034640	Zm00001d034640_T035	+	1	298693642	298694154	5F9-2_peak_447	100	.	5.24342	10.0802	5.95563	331
1	298696772	298697294	Zm00001d034641	Zm00001d034641_T001	+	1	298698000	298698477	5F9-2_peak_449	79	.	5.1485	7.98633	4.21982	351
1	298696772	298697294	Zm00001d034641	Zm00001d034641_T001	+	1	298696125	298696929	5F9-2_peak_448	97	.	4.22421	9.79599	5.74842	268
1	298700431	298700869	Zm00001d034642	Zm00001d034642_T001	+	1	298698000	298698477	5F9-2_peak_449	79	.	5.1485	7.98633	4.21982	351
1	298700431	298700869	Zm00001d034642	Zm00001d034642_T001	+	1	298699624	298700338	5F9-2_peak_450	112	.	4.58851	11.2515	6.95249	394
1	298994998	298998450	Zm00001d034655	Zm00001d034655_T001	-	1	298998366	298998767	5F9-2_peak_451	161	.	8.98297	16.1612	11.1886	215
1	299442285	299444334	Zm00001d034671	Zm00001d034671_T001	-	1	299444129	299444563	5F9-2_peak_452	65	.	5.07344	6.54354	3.03992	357
1	300433185	300446993	Zm00001d034711	Zm00001d034711_T001	+	1	300438928	300439232	5F9-2_peak_453	71	.	5.47437	7.10632	3.49698	162
1	300435981	300446992	Zm00001d034711	Zm00001d034711_T003	+	1	300438928	300439232	5F9-2_peak_453	71	.	5.47437	7.10632	3.49698	162
1	300438850	300446773	Zm00001d034711	Zm00001d034711_T005	+	1	300438928	300439232	5F9-2_peak_453	71	.	5.47437	7.10632	3.49698	162
1	300438850	300446993	Zm00001d034711	Zm00001d034711_T007	+	1	300438928	300439232	5F9-2_peak_453	71	.	5.47437	7.10632	3.49698	162
1	300438865	300446877	Zm00001d034711	Zm00001d034711_T008	+	1	300438928	300439232	5F9-2_peak_453	71	.	5.47437	7.10632	3.49698	162
1	300730264	300737923	Zm00001d034721	Zm00001d034721_T001	+	1	300738721	300739390	5F9-2_peak_454	90	.	6.37904	9.08008	5.13203	376
1	300730264	300737926	Zm00001d034721	Zm00001d034721_T002	+	1	300738721	300739390	5F9-2_peak_454	90	.	6.37904	9.08008	5.13203	376
1	300732195	300737926	Zm00001d034721	Zm00001d034721_T003	+	1	300738721	300739390	5F9-2_peak_454	90	.	6.37904	9.08008	5.13203	376
1	300741004	300741352	Zm00001d034722	Zm00001d034722_T001	+	1	300738721	300739390	5F9-2_peak_454	90	.	6.37904	9.08008	5.13203	376
1	301042430	301052478	Zm00001d034740	Zm00001d034740_T001	-	1	301052159	301052417	5F9-2_peak_455	61	.	4.19335	6.1435	2.70543	141
1	301042520	301052478	Zm00001d034740	Zm00001d034740_T002	-	1	301052159	301052417	5F9-2_peak_455	61	.	4.19335	6.1435	2.70543	141
1	301133344	301134292	Zm00001d034745	Zm00001d034745_T001	-	1	301134482	301134759	5F9-2_peak_456	99	.	6.24518	9.99257	5.87983	99
1	302131898	302140148	Zm00001d034779	Zm00001d034779_T001	+	1	302139767	302140020	5F9-2_peak_457	89	.	6.82379	8.98353	5.07221	136
1	302132465	302140148	Zm00001d034779	Zm00001d034779_T002	+	1	302139767	302140020	5F9-2_peak_457	89	.	6.82379	8.98353	5.07221	136
1	302141834	302144393	Zm00001d034781	Zm00001d034781_T001	-	1	302139767	302140020	5F9-2_peak_457	89	.	6.82379	8.98353	5.07221	136
1	302141834	302144393	Zm00001d034781	Zm00001d034781_T001	-	1	302142804	302143144	5F9-2_peak_458	62	.	5.03056	6.29494	2.82801	155
1	302188638	302191274	Zm00001d034782	Zm00001d034782_T001	+	1	302188713	302189272	5F9-2_peak_459	80	.	5.44024	8.06957	4.2563	172
1	302188638	302191274	Zm00001d034782	Zm00001d034782_T001	+	1	302189650	302190234	5F9-2_peak_460	94	.	5.49688	9.4347	5.46223	213
1	302864304	302869511	Zm00001d034817	Zm00001d034817_T001	+	1	302864630	302864938	5F9-2_peak_461	83	.	5.3732	8.30299	4.47419	121
1	302864552	302869493	Zm00001d034817	Zm00001d034817_T002	+	1	302864630	302864938	5F9-2_peak_461	83	.	5.3732	8.30299	4.47419	121
1	302864633	302869511	Zm00001d034817	Zm00001d034817_T003	+	1	302864630	302864938	5F9-2_peak_461	83	.	5.3732	8.30299	4.47419	121
1	302864688	302869515	Zm00001d034817	Zm00001d034817_T004	+	1	302864630	302864938	5F9-2_peak_461	83	.	5.3732	8.30299	4.47419	121
1	302864908	302869482	Zm00001d034817	Zm00001d034817_T005	+	1	302864630	302864938	5F9-2_peak_461	83	.	5.3732	8.30299	4.47419	121
1	303573711	303576362	Zm00001d034839	Zm00001d034839_T001	-	1	303573605	303573926	5F9-2_peak_462	78	.	5.77943	7.83726	4.15459	91
1	303573711	303576362	Zm00001d034839	Zm00001d034839_T001	-	1	303576295	303576561	5F9-2_peak_463	95	.	6.23776	9.50417	5.47991	215
1	303573713	303576362	Zm00001d034839	Zm00001d034839_T002	-	1	303573605	303573926	5F9-2_peak_462	78	.	5.77943	7.83726	4.15459	91
1	303573713	303576362	Zm00001d034839	Zm00001d034839_T002	-	1	303576295	303576561	5F9-2_peak_463	95	.	6.23776	9.50417	5.47991	215
1	303573756	303576362	Zm00001d034839	Zm00001d034839_T003	-	1	303573605	303573926	5F9-2_peak_462	78	.	5.77943	7.83726	4.15459	91
1	303573756	303576362	Zm00001d034839	Zm00001d034839_T003	-	1	303576295	303576561	5F9-2_peak_463	95	.	6.23776	9.50417	5.47991	215
1	303573775	303576243	Zm00001d034839	Zm00001d034839_T004	-	1	303573605	303573926	5F9-2_peak_462	78	.	5.77943	7.83726	4.15459	91
1	303573775	303576243	Zm00001d034839	Zm00001d034839_T004	-	1	303576295	303576561	5F9-2_peak_463	95	.	6.23776	9.50417	5.47991	215
1	303573845	303576224	Zm00001d034839	Zm00001d034839_T005	-	1	303573605	303573926	5F9-2_peak_462	78	.	5.77943	7.83726	4.15459	91
1	303573845	303576224	Zm00001d034839	Zm00001d034839_T005	-	1	303576295	303576561	5F9-2_peak_463	95	.	6.23776	9.50417	5.47991	215
1	303573876	303576234	Zm00001d034839	Zm00001d034839_T006	-	1	303573605	303573926	5F9-2_peak_462	78	.	5.77943	7.83726	4.15459	91
1	303573876	303576234	Zm00001d034839	Zm00001d034839_T006	-	1	303576295	303576561	5F9-2_peak_463	95	.	6.23776	9.50417	5.47991	215
1	306096937	306104711	Zm00001d034935	Zm00001d034935_T001	+	1	306106558	306106897	5F9-2_peak_464	88	.	6.11241	8.8751	4.96887	185
1	306096937	306104725	Zm00001d034935	Zm00001d034935_T004	+	1	306106558	306106897	5F9-2_peak_464	88	.	6.11241	8.8751	4.96887	185
1	306096937	306104725	Zm00001d034935	Zm00001d034935_T003	+	1	306106558	306106897	5F9-2_peak_464	88	.	6.11241	8.8751	4.96887	185
1	306097796	306104706	Zm00001d034935	Zm00001d034935_T006	+	1	306106558	306106897	5F9-2_peak_464	88	.	6.11241	8.8751	4.96887	185
1	306097839	306104711	Zm00001d034935	Zm00001d034935_T007	+	1	306106558	306106897	5F9-2_peak_464	88	.	6.11241	8.8751	4.96887	185
1	306097887	306104706	Zm00001d034935	Zm00001d034935_T008	+	1	306106558	306106897	5F9-2_peak_464	88	.	6.11241	8.8751	4.96887	185
1	306097887	306104725	Zm00001d034935	Zm00001d034935_T009	+	1	306106558	306106897	5F9-2_peak_464	88	.	6.11241	8.8751	4.96887	185
1	306098317	306104708	Zm00001d034935	Zm00001d034935_T011	+	1	306106558	306106897	5F9-2_peak_464	88	.	6.11241	8.8751	4.96887	185
1	306098319	306104706	Zm00001d034935	Zm00001d034935_T013	+	1	306106558	306106897	5F9-2_peak_464	88	.	6.11241	8.8751	4.96887	185
1	306104646	306106885	Zm00001d034937	Zm00001d034937_T001	-	1	306106558	306106897	5F9-2_peak_464	88	.	6.11241	8.8751	4.96887	185
1	306108761	306109064	Zm00001d034938	Zm00001d034938_T001	+	1	306106558	306106897	5F9-2_peak_464	88	.	6.11241	8.8751	4.96887	185
1	306417752	306418649	Zm00001d034946	Zm00001d034946_T001	+	1	306417580	306418123	5F9-2_peak_465	61	.	4.68862	6.1435	2.70543	159
1	306417786	306418293	Zm00001d034947	Zm00001d034947_T001	+	1	306417580	306418123	5F9-2_peak_465	61	.	4.68862	6.1435	2.70543	159
10	706723	712890	Zm00001d023222	Zm00001d023222_T001	-	10	705785	706158	5F9-2_peak_466	72	.	5.74987	7.2204	3.5854	206
10	706778	712863	Zm00001d023222	Zm00001d023222_T002	-	10	705785	706158	5F9-2_peak_466	72	.	5.74987	7.2204	3.5854	206
10	706839	712863	Zm00001d023222	Zm00001d023222_T004	-	10	705785	706158	5F9-2_peak_466	72	.	5.74987	7.2204	3.5854	206
10	706841	712789	Zm00001d023222	Zm00001d023222_T005	-	10	705785	706158	5F9-2_peak_466	72	.	5.74987	7.2204	3.5854	206
10	706891	712863	Zm00001d023222	Zm00001d023222_T006	-	10	705785	706158	5F9-2_peak_466	72	.	5.74987	7.2204	3.5854	206
10	706918	711772	Zm00001d023222	Zm00001d023222_T007	-	10	705785	706158	5F9-2_peak_466	72	.	5.74987	7.2204	3.5854	206
10	706919	712817	Zm00001d023222	Zm00001d023222_T008	-	10	705785	706158	5F9-2_peak_466	72	.	5.74987	7.2204	3.5854	206
10	706922	712782	Zm00001d023222	Zm00001d023222_T009	-	10	705785	706158	5F9-2_peak_466	72	.	5.74987	7.2204	3.5854	206
10	706923	712863	Zm00001d023222	Zm00001d023222_T010	-	10	705785	706158	5F9-2_peak_466	72	.	5.74987	7.2204	3.5854	206
10	706924	712863	Zm00001d023222	Zm00001d023222_T011	-	10	705785	706158	5F9-2_peak_466	72	.	5.74987	7.2204	3.5854	206
10	706924	712888	Zm00001d023222	Zm00001d023222_T012	-	10	705785	706158	5F9-2_peak_466	72	.	5.74987	7.2204	3.5854	206
10	706924	712890	Zm00001d023222	Zm00001d023222_T013	-	10	705785	706158	5F9-2_peak_466	72	.	5.74987	7.2204	3.5854	206
10	706945	712863	Zm00001d023222	Zm00001d023222_T014	-	10	705785	706158	5F9-2_peak_466	72	.	5.74987	7.2204	3.5854	206
10	706950	711821	Zm00001d023222	Zm00001d023222_T017	-	10	705785	706158	5F9-2_peak_466	72	.	5.74987	7.2204	3.5854	206
10	706950	712829	Zm00001d023222	Zm00001d023222_T018	-	10	705785	706158	5F9-2_peak_466	72	.	5.74987	7.2204	3.5854	206
10	706950	712844	Zm00001d023222	Zm00001d023222_T019	-	10	705785	706158	5F9-2_peak_466	72	.	5.74987	7.2204	3.5854	206
10	706950	712863	Zm00001d023222	Zm00001d023222_T020	-	10	705785	706158	5F9-2_peak_466	72	.	5.74987	7.2204	3.5854	206
10	706972	712863	Zm00001d023222	Zm00001d023222_T022	-	10	705785	706158	5F9-2_peak_466	72	.	5.74987	7.2204	3.5854	206
10	706972	712863	Zm00001d023222	Zm00001d023222_T024	-	10	705785	706158	5F9-2_peak_466	72	.	5.74987	7.2204	3.5854	206
10	707965	712414	Zm00001d023222	Zm00001d023222_T025	-	10	705785	706158	5F9-2_peak_466	72	.	5.74987	7.2204	3.5854	206
10	1096895	1100874	Zm00001d023237	Zm00001d023237_T001	-	10	1102055	1102373	5F9-2_peak_467	73	.	5.41701	7.34995	3.71162	34
10	1102076	1122183	Zm00001d023238	Zm00001d023238_T001	+	10	1102055	1102373	5F9-2_peak_467	73	.	5.41701	7.34995	3.71162	34
10	1102076	1122326	Zm00001d023238	Zm00001d023238_T005	+	10	1102055	1102373	5F9-2_peak_467	73	.	5.41701	7.34995	3.71162	34
10	1102076	1122326	Zm00001d023238	Zm00001d023238_T002	+	10	1102055	1102373	5F9-2_peak_467	73	.	5.41701	7.34995	3.71162	34
10	1102076	1122326	Zm00001d023238	Zm00001d023238_T003	+	10	1102055	1102373	5F9-2_peak_467	73	.	5.41701	7.34995	3.71162	34
10	1102076	1122326	Zm00001d023238	Zm00001d023238_T004	+	10	1102055	1102373	5F9-2_peak_467	73	.	5.41701	7.34995	3.71162	34
10	1102091	1122314	Zm00001d023238	Zm00001d023238_T006	+	10	1102055	1102373	5F9-2_peak_467	73	.	5.41701	7.34995	3.71162	34
10	1102160	1122318	Zm00001d023238	Zm00001d023238_T008	+	10	1102055	1102373	5F9-2_peak_467	73	.	5.41701	7.34995	3.71162	34
10	1102172	1106535	Zm00001d023238	Zm00001d023238_T009	+	10	1102055	1102373	5F9-2_peak_467	73	.	5.41701	7.34995	3.71162	34
10	1102802	1122313	Zm00001d023238	Zm00001d023238_T010	+	10	1102055	1102373	5F9-2_peak_467	73	.	5.41701	7.34995	3.71162	34
10	1474577	1476845	Zm00001d023253	Zm00001d023253_T001	+	10	1474367	1474755	5F9-2_peak_468	70	.	5.01685	7.09918	3.49698	95
10	1698335	1698995	Zm00001d023269	Zm00001d023269_T001	-	10	1697071	1697496	5F9-2_peak_469	85	.	4.92013	8.55611	4.69578	351
10	2233455	2236785	Zm00001d023291	Zm00001d023291_T001	+	10	2233594	2233890	5F9-2_peak_470	65	.	4.89283	6.54354	3.03992	134
10	2262453	2264529	Zm00001d023294	Zm00001d023294_T001	-	10	2264477	2264823	5F9-2_peak_471	69	.	5.06003	6.95302	3.39391	33
10	2432324	2439156	Zm00001d023303	Zm00001d023303_T002	+	10	2439402	2440066	5F9-2_peak_472	79	.	5.79592	7.98941	4.21982	466
10	2432324	2439156	Zm00001d023303	Zm00001d023303_T003	+	10	2439402	2440066	5F9-2_peak_472	79	.	5.79592	7.98941	4.21982	466
10	2432324	2439208	Zm00001d023303	Zm00001d023303_T004	+	10	2439402	2440066	5F9-2_peak_472	79	.	5.79592	7.98941	4.21982	466
10	2432974	2439208	Zm00001d023303	Zm00001d023303_T005	+	10	2439402	2440066	5F9-2_peak_472	79	.	5.79592	7.98941	4.21982	466
10	2433016	2439027	Zm00001d023303	Zm00001d023303_T006	+	10	2439402	2440066	5F9-2_peak_472	79	.	5.79592	7.98941	4.21982	466
10	2433026	2439088	Zm00001d023303	Zm00001d023303_T007	+	10	2439402	2440066	5F9-2_peak_472	79	.	5.79592	7.98941	4.21982	466
10	2433082	2439208	Zm00001d023303	Zm00001d023303_T012	+	10	2439402	2440066	5F9-2_peak_472	79	.	5.79592	7.98941	4.21982	466
10	2433497	2439155	Zm00001d023303	Zm00001d023303_T021	+	10	2439402	2440066	5F9-2_peak_472	79	.	5.79592	7.98941	4.21982	466
10	2433544	2439161	Zm00001d023303	Zm00001d023303_T022	+	10	2439402	2440066	5F9-2_peak_472	79	.	5.79592	7.98941	4.21982	466
10	2433550	2439201	Zm00001d023303	Zm00001d023303_T023	+	10	2439402	2440066	5F9-2_peak_472	79	.	5.79592	7.98941	4.21982	466
10	2433560	2439201	Zm00001d023303	Zm00001d023303_T029	+	10	2439402	2440066	5F9-2_peak_472	79	.	5.79592	7.98941	4.21982	466
10	2433560	2439201	Zm00001d023303	Zm00001d023303_T024	+	10	2439402	2440066	5F9-2_peak_472	79	.	5.79592	7.98941	4.21982	466
10	2433638	2439201	Zm00001d023303	Zm00001d023303_T038	+	10	2439402	2440066	5F9-2_peak_472	79	.	5.79592	7.98941	4.21982	466
10	4190679	4193349	Zm00001d023371	Zm00001d023371_T001	-	10	4193521	4193892	5F9-2_peak_473	65	.	5.37448	6.54354	3.03992	32
10	4210184	4213497	Zm00001d023372	Zm00001d023372_T001	+	10	4215462	4216132	5F9-2_peak_474	126	.	8.02356	12.6469	8.08634	302
10	4210382	4213486	Zm00001d023372	Zm00001d023372_T002	+	10	4215462	4216132	5F9-2_peak_474	126	.	8.02356	12.6469	8.08634	302
10	4210704	4213497	Zm00001d023372	Zm00001d023372_T003	+	10	4215462	4216132	5F9-2_peak_474	126	.	8.02356	12.6469	8.08634	302
10	4211943	4213486	Zm00001d023372	Zm00001d023372_T004	+	10	4215462	4216132	5F9-2_peak_474	126	.	8.02356	12.6469	8.08634	302
10	4236919	4237918	Zm00001d023373	Zm00001d023373_T001	-	10	4236230	4236499	5F9-2_peak_475	88	.	6.11241	8.8751	4.96887	149
10	4236919	4263179	Zm00001d023373	Zm00001d023373_T002	-	10	4236230	4236499	5F9-2_peak_475	88	.	6.11241	8.8751	4.96887	149
10	4236919	4263190	Zm00001d023373	Zm00001d023373_T003	-	10	4236230	4236499	5F9-2_peak_475	88	.	6.11241	8.8751	4.96887	149
10	4236919	4263190	Zm00001d023373	Zm00001d023373_T004	-	10	4236230	4236499	5F9-2_peak_475	88	.	6.11241	8.8751	4.96887	149
10	4237986	4263190	Zm00001d023373	Zm00001d023373_T005	-	10	4236230	4236499	5F9-2_peak_475	88	.	6.11241	8.8751	4.96887	149
10	4335097	4336256	Zm00001d023384	Zm00001d023384_T001	-	10	4336568	4337329	5F9-2_peak_476	78	.	5.45205	7.83726	4.15459	383
10	4347610	4348392	Zm00001d023385	Zm00001d023385_T001	-	10	4350264	4350798	5F9-2_peak_477	59	.	4.53242	5.94877	2.61908	307
10	4740646	4742679	Zm00001d023402	Zm00001d023402_T001	-	10	4742666	4743103	5F9-2_peak_478	59	.	4.87518	5.97741	2.63164	376
10	4740710	4741761	Zm00001d023402	Zm00001d023402_T002	-	10	4742666	4743103	5F9-2_peak_478	59	.	4.87518	5.97741	2.63164	376
10	5096598	5097027	Zm00001d023419	Zm00001d023419_T001	+	10	5097945	5098764	5F9-2_peak_479	59	.	4.68316	5.94877	2.61908	31
10	5099283	5100559	Zm00001d023420	Zm00001d023420_T001	-	10	5097945	5098764	5F9-2_peak_479	59	.	4.68316	5.94877	2.61908	31
10	6289475	6298739	Zm00001d023459	Zm00001d023459_T001	+	10	6298991	6299265	5F9-2_peak_481	53	.	4.68808	5.37474	2.13852	132
10	6289475	6298739	Zm00001d023459	Zm00001d023459_T001	+	10	6299863	6300243	5F9-2_peak_482	158	.	9.71047	15.8208	10.895	193
10	6289477	6298727	Zm00001d023459	Zm00001d023459_T002	+	10	6298991	6299265	5F9-2_peak_481	53	.	4.68808	5.37474	2.13852	132
10	6289477	6298727	Zm00001d023459	Zm00001d023459_T002	+	10	6299863	6300243	5F9-2_peak_482	158	.	9.71047	15.8208	10.895	193
10	6299145	6299676	Zm00001d023461	Zm00001d023461_T001	-	10	6298991	6299265	5F9-2_peak_481	53	.	4.68808	5.37474	2.13852	132
10	6299145	6299676	Zm00001d023461	Zm00001d023461_T001	-	10	6299863	6300243	5F9-2_peak_482	158	.	9.71047	15.8208	10.895	193
10	6708638	6712611	Zm00001d023470	Zm00001d023470_T001	+	10	6707333	6707604	5F9-2_peak_483	94	.	7.06026	9.49283	5.47991	161
10	8597734	8598124	Zm00001d023518	Zm00001d023518_T001	-	10	8598141	8598428	5F9-2_peak_484	80	.	4.75937	8.02858	4.21982	232
10	8653574	8659794	Zm00001d023521	Zm00001d023521_T001	+	10	8652780	8653322	5F9-2_peak_485	92	.	4.96077	9.25272	5.29291	116
10	8653574	8659968	Zm00001d023521	Zm00001d023521_T003	+	10	8652780	8653322	5F9-2_peak_485	92	.	4.96077	9.25272	5.29291	116
10	8653574	8659968	Zm00001d023521	Zm00001d023521_T002	+	10	8652780	8653322	5F9-2_peak_485	92	.	4.96077	9.25272	5.29291	116
10	8654385	8659760	Zm00001d023521	Zm00001d023521_T004	+	10	8652780	8653322	5F9-2_peak_485	92	.	4.96077	9.25272	5.29291	116
10	8654428	8659904	Zm00001d023521	Zm00001d023521_T005	+	10	8652780	8653322	5F9-2_peak_485	92	.	4.96077	9.25272	5.29291	116
10	10303267	10309470	Zm00001d023564	Zm00001d023564_T001	+	10	10309830	10310140	5F9-2_peak_486	90	.	6.15293	9.08008	5.13203	162
10	10303267	10309476	Zm00001d023564	Zm00001d023564_T002	+	10	10309830	10310140	5F9-2_peak_486	90	.	6.15293	9.08008	5.13203	162
10	10303297	10309453	Zm00001d023564	Zm00001d023564_T003	+	10	10309830	10310140	5F9-2_peak_486	90	.	6.15293	9.08008	5.13203	162
10	10307596	10309453	Zm00001d023564	Zm00001d023564_T004	+	10	10309830	10310140	5F9-2_peak_486	90	.	6.15293	9.08008	5.13203	162
10	10478273	10478636	Zm00001d023568	Zm00001d023568_T001	-	10	10476679	10476950	5F9-2_peak_487	61	.	4.4056	6.1435	2.70543	89
10	12898295	12906692	Zm00001d023634	Zm00001d023634_T001	-	10	12906228	12906821	5F9-2_peak_490	99	.	6.10367	9.99257	5.87983	421
10	14594104	14596141	Zm00001d023669	Zm00001d023669_T001	+	10	14595630	14596378	5F9-2_peak_491	125	.	7.88649	12.5229	8.02623	605
10	23731691	23733983	Zm00001d023830	Zm00001d023830_T001	+	10	23731558	23732173	5F9-2_peak_495	141	.	8.29702	14.112	9.35762	383
10	23887313	23897347	Zm00001d023838	Zm00001d023838_T001	-	10	23897131	23897724	5F9-2_peak_496	125	.	7.81112	12.5229	8.02623	446
10	23887313	23897377	Zm00001d023838	Zm00001d023838_T002	-	10	23897131	23897724	5F9-2_peak_496	125	.	7.81112	12.5229	8.02623	446
10	23887366	23897345	Zm00001d023838	Zm00001d023838_T003	-	10	23897131	23897724	5F9-2_peak_496	125	.	7.81112	12.5229	8.02623	446
10	23887404	23897347	Zm00001d023838	Zm00001d023838_T004	-	10	23897131	23897724	5F9-2_peak_496	125	.	7.81112	12.5229	8.02623	446
10	23887416	23897298	Zm00001d023838	Zm00001d023838_T005	-	10	23897131	23897724	5F9-2_peak_496	125	.	7.81112	12.5229	8.02623	446
10	23887425	23897347	Zm00001d023838	Zm00001d023838_T006	-	10	23897131	23897724	5F9-2_peak_496	125	.	7.81112	12.5229	8.02623	446
10	23887478	23896737	Zm00001d023838	Zm00001d023838_T008	-	10	23897131	23897724	5F9-2_peak_496	125	.	7.81112	12.5229	8.02623	446
10	23887478	23897312	Zm00001d023838	Zm00001d023838_T010	-	10	23897131	23897724	5F9-2_peak_496	125	.	7.81112	12.5229	8.02623	446
10	23887480	23897345	Zm00001d023838	Zm00001d023838_T012	-	10	23897131	23897724	5F9-2_peak_496	125	.	7.81112	12.5229	8.02623	446
10	23887482	23897353	Zm00001d023838	Zm00001d023838_T013	-	10	23897131	23897724	5F9-2_peak_496	125	.	7.81112	12.5229	8.02623	446
10	23887482	23897354	Zm00001d023838	Zm00001d023838_T014	-	10	23897131	23897724	5F9-2_peak_496	125	.	7.81112	12.5229	8.02623	446
10	23887483	23897354	Zm00001d023838	Zm00001d023838_T015	-	10	23897131	23897724	5F9-2_peak_496	125	.	7.81112	12.5229	8.02623	446
10	23887484	23897354	Zm00001d023838	Zm00001d023838_T016	-	10	23897131	23897724	5F9-2_peak_496	125	.	7.81112	12.5229	8.02623	446
10	23887525	23897377	Zm00001d023838	Zm00001d023838_T018	-	10	23897131	23897724	5F9-2_peak_496	125	.	7.81112	12.5229	8.02623	446
[truncated: 5,296 more rows]

## Sheet: overlap
v4 Gene Model ID
Zm00001d034163
Zm00001d047480
Zm00001d051980
[truncated: 1,473 more rows]
