# Supplementary material for: ZmHOX32 is related to photosynthesis and likely functions in plant architecture of maize
Source: Front Plant Sci. 2023 Mar 22;14:1119678. doi: 10.3389/fpls.2023.1119678 (PMC10073575; doi:10.3389/fpls.2023.1119678)
Supplement: Supplementary file 3 [file Table_2.xlsx]

## Sheet: Sheet1
Gene_ID	NAME
Zm00001d006403	lightreaction.ATP synthase.beta subunit'
Zm00001d006402	lightreaction.ATP synthase.beta subunit'
Zm00001d052242	lightreaction.ATP synthase.delta chain'
Zm00001d001908	lightreaction.cyclic electron flow-chlororespiration'
Zm00001d031850	lightreaction.cyclic electron flow-chlororespiration'
Zm00001d013781	lightreaction.cyclic electron flow-chlororespiration'
Zm00001d048422	lightreaction.cyclic electron flow-chlororespiration'
Zm00001d033098	lightreaction.cyclic electron flow-chlororespiration'
Zm00001d011797	lightreaction.cytochrome b6/f'
Zm00001d006401	lightreaction.cytochrome b6/f.apocytochrome f (CYF)'
Zm00001d034627	lightreaction.cytochrome b6/f.subunit 4 (PETD)'
Zm00001d052873	lightreaction.cytochrome b6/f.subunit 4 (PETD)'
Zm00001d002815	lightreaction.NADH DH'
Zm00001d011826	lightreaction.NADH DH'
Zm00001d035185	lightreaction.NADH DH'
Zm00001d025952	lightreaction.NADH DH'
Zm00001d042620	lightreaction.NADH DH'
Zm00001d019605	lightreaction.NADH DH'
Zm00001d012293	lightreaction.other electron carrier (ox/red).ferredoxin'
Zm00001d049732	lightreaction.other electron carrier (ox/red).ferredoxin'
Zm00001d035003	lightreaction.other electron carrier (ox/red).ferredoxin'
Zm00001d035001	lightreaction.other electron carrier (ox/red).ferredoxin'
Zm00001d042049	lightreaction.other electron carrier (ox/red).ferredoxin reductase'
Zm00001d011833	lightreaction.other electron carrier (ox/red).ferredoxin reductase'
Zm00001d045575	lightreaction.other electron carrier (ox/red).ferredoxin reductase'
Zm00001d018157	lightreaction.photosystem I.LHC-I'
Zm00001d021906	lightreaction.photosystem I.LHC-I'
Zm00001d032197	lightreaction.photosystem I.LHC-I'
Zm00001d046786	lightreaction.photosystem I.LHC-I'
Zm00001d013146	lightreaction.photosystem I.PSI polypeptide subunits'
Zm00001d043102	lightreaction.photosystem I.PSI polypeptide subunits'
Zm00001d018797	lightreaction.photosystem I.PSI polypeptide subunits'
Zm00001d038984	lightreaction.photosystem I.PSI polypeptide subunits'
Zm00001d020877	lightreaction.photosystem I.PSI polypeptide subunits'
Zm00001d013039	lightreaction.photosystem I.PSI polypeptide subunits'
Zm00001d005996	lightreaction.photosystem I.PSI polypeptide subunits'
Zm00001d041819	lightreaction.photosystem I.PSI polypeptide subunits'
Zm00001d036340	lightreaction.photosystem II.biogenesis'
Zm00001d021435	lightreaction.photosystem II.LHC-II'
Zm00001d006587	lightreaction.photosystem II.LHC-II'
Zm00001d044402	lightreaction.photosystem II.LHC-II'
Zm00001d039040	lightreaction.photosystem II.LHC-II'
Zm00001d048998	lightreaction.photosystem II.LHC-II'
Zm00001d026599	lightreaction.photosystem II.LHC-II'
Zm00001d049726	lightreaction.photosystem II.LHC-II'
Zm00001d021784	lightreaction.photosystem II.LHC-II'
Zm00001d006540	lightreaction.photosystem II.PSII polypeptide subunits'
Zm00001d036535	lightreaction.photosystem II.PSII polypeptide subunits'
Zm00001d025435	lightreaction.photosystem II.PSII polypeptide subunits'
Zm00001d049650	lightreaction.photosystem II.PSII polypeptide subunits'
Zm00001d018796	lightreaction.photosystem II.PSII polypeptide subunits'
Zm00001d014564	lightreaction.photosystem II.PSII polypeptide subunits'
Zm00001d018779	lightreaction.photosystem II.PSII polypeptide subunits'
Zm00001d035135	lightreaction.photosystem II.PSII polypeptide subunits'
Zm00001d018623	lightreaction.photosystem II.PSII polypeptide subunits'
Zm00001d027422	lightreaction.photosystem II.PSII polypeptide subunits'
Zm00001d007857	lightreaction.photosystem II.PSII polypeptide subunits'
Zm00001d042697	lightreaction.photosystem II.PSII polypeptide subunits'
Zm00001d021703	lightreaction.photosystem II.PSII polypeptide subunits'
Zm00001d047532	lightreaction.photosystem II.PSII polypeptide subunits'
Zm00001d048467	lightreaction.state transition'
Zm00001d010178	lightreaction.state transition'
Zm00001d027446	lightreaction.state transition'
Zm00001d038894	lightreaction.state transition'
Zm00001d003673	lightreaction.state transition'
Zm00001d047990	lightreaction.state transition'
